# Supplementary material for: Ethyl N-[(benz­yloxy)thio­carbon­yl]carbamate
Source: Acta Crystallogr Sect E Struct Rep Online. 2012 Jan 7;68(Pt 2):o300. doi: 10.1107/S1600536811055942 (PMC3274993; doi:10.1107/S1600536811055942)
Supplement: Supplementary file 1 [file e-68-0o300-sup1.cif]

##############################################################################
#                                                                            #
# This CIF contains the data in a paper accepted for publication in          #
# Acta Crystallographica Section E. It conforms to the requirements of       #
# Notes for Authors for Acta Crystallographica Section E, and has been       #
# peer reviewed under the auspices of the IUCr Commission on Journals.       #
#                                                                            #
# Full details of the Crystallographic Information File format               #
# are given in the paper "The Crystallographic Information File (CIF):       #
# a New Standard Archive File for Crystallography" by S. R. Hall, F. H.      #
# Allen and I. D. Brown [Acta Cryst. (1991), A47, 655-685].                  #
#                                                                            #
# The current version of the core CIF dictionary is obtainable from          #
# ftp://ftp.iucr.org/pub/cif_core.dic.                                       #
#                                                                            #
# Software is freely available for graphical display of the structure(s)     #
# in this CIF. For information consult the CIF software page                 #
# http://www.iucr.org/resources/cif/software.                                #
#                                                                            #
# This file may be used for bona fide research purposes within the           #
# scientific community so long as proper attribution is given to the journal # 
# article from which it was obtained.                                        #
#                                                                            #
##############################################################################
data_global
_audit_creation_method     'WinGX routine CIF_UPDATE'
_audit_conform_dict_name     cif_core.dic
_audit_conform_dict_version     2.4
_journal_data_validation_number     ?
_journal_date_recd_electronic     2011-12-19
_journal_date_accepted     2011-12-28
_journal_name_full     'Acta Crystallographica, Section E'
_journal_year     2012
_journal_volume     68
_journal_issue      2
_journal_page_first     o300
_journal_page_last     o300
_journal_paper_category     QO
_journal_paper_doi     10.1107/S1600536811055942
_journal_coeditor_code     TK5038
_publ_contact_author_name     'Sung Kwon Kang'
_publ_contact_author_address
;
Department of Chemistry
Chungnam National University
Daejeon 305-764
Korea
;
_publ_contact_author_email     skkang@cnu.ac.kr
_publ_contact_author_fax      8E307(4)
_publ_contact_author_phone      8E307(4)
_publ_section_title
;
Ethyl <i>N</i>-[(benzyloxy)thiocarbonyl]carbamate
;
loop_
    _publ_author_name
    _publ_author_footnote
    _publ_author_address
    'Kang, Sung Kwon' .
;
Department of Chemistry,
Chungnam National University,
Daejeon 305-764,
Republic of Korea
;
    'Cho, Nam Sook' .
;
Department of Chemistry,
Chungnam National University,
Daejeon 305-764,
Republic of Korea
;
    'Jeon, Min Kyeong' .
;
Department of Chemistry,
Chungnam National University,
Daejeon 305-764,
Republic of Korea
;
_publ_section_synopsis     .
data_I
_audit_creation_method     'WinGX routine CIF_UPDATE'
_chemical_name_systematic
;
Ethyl <i>N</i>-[(benzyloxy)thiocarbonyl]carbamate
;
_chemical_formula_moiety     'C11 H13 N O3 S'
_chemical_formula_sum     'C11 H13 N O3 S'
_chemical_formula_iupac     'C11 H13 N O3 S'
_chemical_formula_weight     239.28
_symmetry_cell_setting     triclinic
_symmetry_space_group_name_H-M     'P -1'
_symmetry_space_group_name_Hall     '-P 1'
loop_
    _symmetry_equiv_pos_as_xyz
    'x, y, z'
    '-x, -y, -z'
_cell_length_a     6.608(4)
_cell_length_b     7.963(7)
_cell_length_c     12.369(6)
_cell_angle_alpha     87.451(13)
_cell_angle_beta     80.725(17)
_cell_angle_gamma     77.324(18)
_cell_volume     626.7(7)
_cell_formula_units_Z     2
_cell_measurement_reflns_used     3416
_cell_measurement_theta_min     2.62
_cell_measurement_theta_max     27.46
_cell_measurement_temperature     296(2)
_exptl_crystal_description     block
_exptl_crystal_colour     colourless
_exptl_crystal_size_max     0.26
_exptl_crystal_size_mid     0.24
_exptl_crystal_size_min     0.15
_exptl_crystal_density_diffrn     1.268
_exptl_crystal_density_method     'not measured'
_exptl_crystal_F_000     252
_exptl_absorpt_coefficient_mu     0.25
_exptl_absorpt_correction_type     multi-scan
_exptl_absorpt_process_details     '(SADABS; Bruker, 2002)'
_exptl_absorpt_correction_T_min     0.927
_exptl_absorpt_correction_T_max     0.956
_exptl_special_details
;
;
_diffrn_ambient_temperature     296(2)
_diffrn_radiation_type     MoK\a
_diffrn_radiation_wavelength     0.71073
_diffrn_radiation_monochromator     graphite
_diffrn_measurement_device_type     'Bruker SMART CCD area-detector'
_diffrn_measurement_method     '\f and \w scans'
_diffrn_reflns_number     13629
_diffrn_reflns_av_R_equivalents     0.0543
_diffrn_reflns_theta_min     1.67
_diffrn_reflns_theta_max     27.74
_diffrn_reflns_theta_full     27.74
_diffrn_measured_fraction_theta_max     0.995
_diffrn_measured_fraction_theta_full     0.995
_diffrn_reflns_limit_h_min     -8
_diffrn_reflns_limit_h_max     8
_diffrn_reflns_limit_k_min     -10
_diffrn_reflns_limit_k_max     10
_diffrn_reflns_limit_l_min     -16
_diffrn_reflns_limit_l_max     16
_refine_special_details
;
Refinement of <i>F</i>^2^ against ALL reflections. The weighted <i>R</i>-factor
<i>wR</i> and goodness of fit <i>S</i> are based on <i>F</i>^2^, conventional
<i>R</i>-factors <i>R</i> are based on <i>F</i>, with <i>F</i> set to zero for
negative <i>F</i>^2^. The threshold expression of <i>F</i>^2^ >
2\s(<i>F</i>^2^) is used only for calculating <i>R</i>-factors(gt) <i>etc</i>.
and is not relevant to the choice of reflections for refinement.
<i>R</i>-factors based on <i>F</i>^2^ are statistically about twice as large
as those based on <i>F</i>, and <i>R</i>- factors based on ALL data will be
even larger.
;
_reflns_number_total     2930
_reflns_number_gt     2143
_reflns_threshold_expression     I>2\s(I)
_refine_ls_structure_factor_coef     Fsqd
_refine_ls_matrix_type     full
_refine_ls_R_factor_all     0.0507
_refine_ls_R_factor_gt     0.0364
_refine_ls_wR_factor_ref     0.106
_refine_ls_goodness_of_fit_ref     1.015
_refine_ls_restrained_S_all     1.015
_refine_ls_number_reflns     2930
_refine_ls_number_parameters     149
_refine_ls_number_restraints     0
_refine_ls_hydrogen_treatment     mixed
_refine_ls_weighting_scheme     calc
_refine_ls_weighting_details
                 'calc w=1/[\s^2^(Fo^2^)+(0.0609P)^2^] where P=(Fo^2^+2Fc^2^)/3'
_atom_sites_solution_hydrogens     geom
_atom_sites_solution_primary     direct
_atom_sites_solution_secondary     difmap
_refine_ls_shift/su_max     0.001
_refine_ls_shift/su_mean     0
_refine_diff_density_max     0.214
_refine_diff_density_min     -0.195
_refine_ls_extinction_method     none
loop_
    _atom_type_symbol
    _atom_type_description
    _atom_type_scat_dispersion_real
    _atom_type_scat_dispersion_imag
    _atom_type_scat_source
    C C 0.0033 0.0016 'International Tables Vol C Tables 4.2.6.8 and 6.1.1.4'
    H H 0 0 'International Tables Vol C Tables 4.2.6.8 and 6.1.1.4'
    N N 0.0061 0.0033 'International Tables Vol C Tables 4.2.6.8 and 6.1.1.4'
    O O 0.0106 0.006 'International Tables Vol C Tables 4.2.6.8 and 6.1.1.4'
    S S 0.1246 0.1234 'International Tables Vol C Tables 4.2.6.8 and 6.1.1.4'
_computing_data_collection     'SMART (Bruker, 2002)'
_computing_cell_refinement     'SAINT (Bruker, 2002)'
_computing_data_reduction     'SAINT (Bruker, 2002)'
_computing_structure_solution     'SHELXS97 (Sheldrick, 2008)'
_computing_structure_refinement     'SHELXL97 (Sheldrick, 2008)'
_computing_molecular_graphics     'ORTEP-3 (Farrugia, 1997)'
_computing_publication_material     'WinGX (Farrugia, 1999)'
loop_
    _atom_site_type_symbol
    _atom_site_label
    _atom_site_fract_x
    _atom_site_fract_y
    _atom_site_fract_z
    _atom_site_U_iso_or_equiv
    _atom_site_adp_type
    _atom_site_calc_flag
    _atom_site_refinement_flags
    _atom_site_occupancy
    _atom_site_disorder_assembly
    _atom_site_disorder_group
    C C1 0.2095(2) 0.85565(18) 0.30806(11) 0.0469(3) Uani d . 1 . .
    C C2 0.0200(2) 0.9802(2) 0.33462(13) 0.0618(4) Uani d . 1 . .
    H H2 -0.0073 1.0385 0.4007 0.074 Uiso calc R 1 . .
    C C3 -0.1272(2) 1.0161(2) 0.26156(15) 0.0694(5) Uani d . 1 . .
    H H3 -0.2525 1.0962 0.2802 0.083 Uiso calc R 1 . .
    C C4 -0.0860(2) 0.9320(2) 0.16136(15) 0.0686(5) Uani d . 1 . .
    H H4 -0.184 0.9554 0.1135 0.082 Uiso calc R 1 . .
    C C5 0.1039(2) 0.8120(2) 0.13283(14) 0.0638(4) Uani d . 1 . .
    H H5 0.1332 0.7582 0.0651 0.077 Uiso calc R 1 . .
    C C6 0.2500(2) 0.7728(2) 0.20631(13) 0.0546(4) Uani d . 1 . .
    H H6 0.3741 0.6915 0.1875 0.065 Uiso calc R 1 . .
    C C7 0.3573(2) 0.8143(2) 0.39377(12) 0.0578(4) Uani d . 1 . .
    H H7A 0.3882 0.9193 0.4172 0.069 Uiso calc R 1 . .
    H H7B 0.292 0.7591 0.4573 0.069 Uiso calc R 1 . .
    O O8 0.55155(14) 0.69857(13) 0.34312(7) 0.0515(3) Uani d . 1 . .
    C C9 0.6988(2) 0.63279(18) 0.40536(11) 0.0444(3) Uani d . 1 . .
    S S10 0.68670(6) 0.67360(6) 0.53914(3) 0.05991(16) Uani d . 1 . .
    N N11 0.87013(18) 0.52354(16) 0.34747(9) 0.0497(3) Uani d . 1 . .
    H H11 0.976(3) 0.484(2) 0.3762(15) 0.070(5) Uiso d . 1 . .
    C C12 0.9048(2) 0.47201(19) 0.23650(11) 0.0467(3) Uani d . 1 . .
    O O13 0.77902(16) 0.49923(16) 0.17264(8) 0.0646(3) Uani d . 1 . .
    O O14 1.10760(14) 0.38449(13) 0.21449(7) 0.0534(3) Uani d . 1 . .
    C C15 1.1791(2) 0.3185(2) 0.10216(12) 0.0613(4) Uani d . 1 . .
    H H15A 1.1634 0.4125 0.0494 0.074 Uiso calc R 1 . .
    H H15B 1.097 0.2379 0.0865 0.074 Uiso calc R 1 . .
    C C16 1.4076(3) 0.2296(3) 0.09575(16) 0.0833(6) Uani d . 1 . .
    H H16A 1.4598 0.1837 0.0237 0.125 Uiso calc R 1 . .
    H H16B 1.4209 0.1377 0.1488 0.125 Uiso calc R 1 . .
    H H16C 1.4872 0.3109 0.1107 0.125 Uiso calc R 1 . .
loop_
    _atom_site_aniso_label
    _atom_site_aniso_U_11
    _atom_site_aniso_U_22
    _atom_site_aniso_U_33
    _atom_site_aniso_U_12
    _atom_site_aniso_U_13
    _atom_site_aniso_U_23
    C1 0.0442(7) 0.0508(8) 0.0428(7) -0.0034(6) -0.0082(6) 0.0039(6)
    C2 0.0559(9) 0.0692(10) 0.0497(8) 0.0089(7) -0.0075(7) 0.0005(7)
    C3 0.0467(8) 0.0775(11) 0.0721(11) 0.0127(8) -0.0126(8) 0.0073(9)
    C4 0.0535(8) 0.0833(12) 0.0692(11) -0.0047(8) -0.0263(8) 0.0083(9)
    C5 0.0608(9) 0.0748(11) 0.0571(9) -0.0073(8) -0.0218(7) -0.0050(8)
    C6 0.0459(7) 0.0597(9) 0.0561(9) -0.0007(6) -0.0152(6) -0.0059(7)
    C7 0.0519(8) 0.0648(9) 0.0479(8) 0.0117(7) -0.0128(6) -0.0089(7)
    O8 0.0445(5) 0.0661(6) 0.0383(5) 0.0052(4) -0.0127(4) -0.0044(4)
    C9 0.0422(7) 0.0515(8) 0.0388(7) -0.0043(6) -0.0118(5) -0.0008(6)
    S10 0.0581(2) 0.0760(3) 0.0394(2) 0.00832(19) -0.01693(16) -0.01291(18)
    N11 0.0424(6) 0.0670(8) 0.0363(6) 0.0024(6) -0.0146(5) -0.0053(5)
    C12 0.0438(7) 0.0568(8) 0.0384(7) -0.0040(6) -0.0112(5) -0.0031(6)
    O13 0.0510(6) 0.0927(8) 0.0468(6) 0.0035(5) -0.0210(5) -0.0135(6)
    O14 0.0451(5) 0.0698(7) 0.0399(5) 0.0050(5) -0.0115(4) -0.0113(5)
    C15 0.0581(8) 0.0785(11) 0.0414(8) 0.0012(8) -0.0092(7) -0.0127(7)
    C16 0.0579(9) 0.1058(15) 0.0729(12) 0.0090(10) -0.0010(9) -0.0257(11)
_geom_special_details
;
All s.u.'s (except the s.u. in the dihedral angle between two l.s. planes) are
estimated using the full covariance matrix. The cell s.u.'s are taken into
account individually in the estimation of s.u.'s in distances, angles and
torsion angles; correlations between s.u.'s in cell parameters are only used
when they are defined by crystal symmetry. An approximate (isotropic)
treatment of cell s.u.'s is used for estimating s.u.'s involving l.s. planes.
;
loop_
    _geom_bond_atom_site_label_1
    _geom_bond_atom_site_label_2
    _geom_bond_site_symmetry_2
    _geom_bond_distance
    _geom_bond_publ_flag
    C1 C6 . 1.407(2) ?
    C1 C2 . 1.418(2) ?
    C1 C7 . 1.532(2) ?
    C2 C3 . 1.408(2) ?
    C2 H2 . 0.93 ?
    C3 C4 . 1.394(2) ?
    C3 H3 . 0.93 ?
    C4 C5 . 1.405(2) ?
    C4 H4 . 0.93 ?
    C5 C6 . 1.407(2) ?
    C5 H5 . 0.93 ?
    C6 H6 . 0.93 ?
    C7 O8 . 1.4708(17) ?
    C7 H7A . 0.97 ?
    C7 H7B . 0.97 ?
    O8 C9 . 1.3402(16) ?
    C9 N11 . 1.3830(18) ?
    C9 S10 . 1.6864(16) ?
    N11 C12 . 1.4186(18) ?
    N11 H11 . 0.83(2) ?
    C12 O13 . 1.2160(17) ?
    C12 O14 . 1.3586(17) ?
    O14 C15 . 1.4745(17) ?
    C15 C16 . 1.512(2) ?
    C15 H15A . 0.97 ?
    C15 H15B . 0.97 ?
    C16 H16A . 0.96 ?
    C16 H16B . 0.96 ?
    C16 H16C . 0.96 ?
loop_
    _geom_angle_atom_site_label_1
    _geom_angle_atom_site_label_2
    _geom_angle_atom_site_label_3
    _geom_angle_site_symmetry_1
    _geom_angle_site_symmetry_3
    _geom_angle
    _geom_angle_publ_flag
    C6 C1 C2 . . 118.77(13) ?
    C6 C1 C7 . . 123.26(12) ?
    C2 C1 C7 . . 117.95(13) ?
    C3 C2 C1 . . 120.36(15) ?
    C3 C2 H2 . . 119.8 ?
    C1 C2 H2 . . 119.8 ?
    C4 C3 C2 . . 120.30(14) ?
    C4 C3 H3 . . 119.9 ?
    C2 C3 H3 . . 119.9 ?
    C3 C4 C5 . . 119.82(15) ?
    C3 C4 H4 . . 120.1 ?
    C5 C4 H4 . . 120.1 ?
    C4 C5 C6 . . 120.23(16) ?
    C4 C5 H5 . . 119.9 ?
    C6 C5 H5 . . 119.9 ?
    C1 C6 C5 . . 120.47(13) ?
    C1 C6 H6 . . 119.8 ?
    C5 C6 H6 . . 119.8 ?
    O8 C7 C1 . . 107.80(12) ?
    O8 C7 H7A . . 110.1 ?
    C1 C7 H7A . . 110.1 ?
    O8 C7 H7B . . 110.1 ?
    C1 C7 H7B . . 110.1 ?
    H7A C7 H7B . . 108.5 ?
    C9 O8 C7 . . 118.80(11) ?
    O8 C9 N11 . . 112.36(12) ?
    O8 C9 S10 . . 125.94(10) ?
    N11 C9 S10 . . 121.70(10) ?
    C9 N11 C12 . . 129.29(11) ?
    C9 N11 H11 . . 120.3(13) ?
    C12 N11 H11 . . 110.2(13) ?
    O13 C12 O14 . . 126.01(13) ?
    O13 C12 N11 . . 127.36(12) ?
    O14 C12 N11 . . 106.63(11) ?
    C12 O14 C15 . . 116.03(10) ?
    O14 C15 C16 . . 106.93(13) ?
    O14 C15 H15A . . 110.3 ?
    C16 C15 H15A . . 110.3 ?
    O14 C15 H15B . . 110.3 ?
    C16 C15 H15B . . 110.3 ?
    H15A C15 H15B . . 108.6 ?
    C15 C16 H16A . . 109.5 ?
    C15 C16 H16B . . 109.5 ?
    H16A C16 H16B . . 109.5 ?
    C15 C16 H16C . . 109.5 ?
    H16A C16 H16C . . 109.5 ?
    H16B C16 H16C . . 109.5 ?
loop_
    _geom_hbond_atom_site_label_D
    _geom_hbond_atom_site_label_H
    _geom_hbond_atom_site_label_A
    _geom_hbond_site_symmetry_A
    _geom_hbond_distance_DH
    _geom_hbond_distance_HA
    _geom_hbond_distance_DA
    _geom_hbond_angle_DHA
    N11 H11 S10 2_766 0.83(2) 2.66(2) 3.481(2) 174.3(17)
_iucr_refine_instructions_details
;
TITL [C11 H13 N O3 S] in P-1
CELL 0.71073 6.6077 7.9632 12.3692 87.451 80.725 77.324
ZERR 2.00 0.0038 0.0068 0.0061 0.013 0.017 0.018
LATT 1
SFAC C H N O S
UNIT 22 26 2 6 2
ACTA
HTAB
EQIV $1  -x+2, -y+1, -z+1
HTAB N11 S10_$1
L.S. 5
BOND $H
FMAP 2
PLAN -5
WGHT    0.060900
FVAR       0.42849
MOLE   1
C1    1    0.209504    0.855647    0.308060    11.00000    0.04421    0.05078 =
         0.04277    0.00387   -0.00824   -0.00343
C2    1    0.019952    0.980223    0.334618    11.00000    0.05594    0.06916 =
         0.04967    0.00052   -0.00749    0.00888
AFIX  43
H2    2   -0.007267    1.038546    0.400651    11.00000   -1.20000
AFIX   0
C3    1   -0.127216    1.016069    0.261563    11.00000    0.04670    0.07751 =
         0.07212    0.00729   -0.01261    0.01273
AFIX  43
H3    2   -0.252463    1.096161    0.280243    11.00000   -1.20000
AFIX   0
C4    1   -0.086035    0.932048    0.161359    11.00000    0.05348    0.08334 =
         0.06921    0.00829   -0.02633   -0.00465
AFIX  43
H4    2   -0.184017    0.955390    0.113512    11.00000   -1.20000
AFIX   0
C5    1    0.103932    0.811976    0.132830    11.00000    0.06078    0.07484 =
         0.05710   -0.00496   -0.02178   -0.00727
AFIX  43
H5    2    0.133233    0.758224    0.065144    11.00000   -1.20000
AFIX   0
C6    1    0.249963    0.772791    0.206309    11.00000    0.04587    0.05966 =
         0.05613   -0.00594   -0.01522   -0.00071
AFIX  43
H6    2    0.374122    0.691530    0.187470    11.00000   -1.20000
AFIX   0
C7    1    0.357253    0.814317    0.393772    11.00000    0.05193    0.06475 =
         0.04786   -0.00891   -0.01279    0.01166
AFIX  23
H7A   2    0.388217    0.919333    0.417197    11.00000   -1.20000
H7B   2    0.291969    0.759077    0.457334    11.00000   -1.20000
AFIX   0
O8    4    0.551550    0.698565    0.343115    11.00000    0.04454    0.06608 =
         0.03825   -0.00444   -0.01271    0.00518
C9    1    0.698831    0.632794    0.405355    11.00000    0.04225    0.05146 =
         0.03884   -0.00076   -0.01183   -0.00431
S10   5    0.686697    0.673604    0.539138    11.00000    0.05805    0.07595 =
         0.03942   -0.01291   -0.01693    0.00832
N11   3    0.870131    0.523536    0.347470    11.00000    0.04245    0.06703 =
         0.03632   -0.00525   -0.01459    0.00241
H11   2    0.975568    0.483977    0.376199    11.00000    0.07045
C12   1    0.904758    0.472014    0.236499    11.00000    0.04376    0.05677 =
         0.03836   -0.00312   -0.01122   -0.00400
O13   4    0.779019    0.499228    0.172635    11.00000    0.05105    0.09267 =
         0.04680   -0.01349   -0.02101    0.00351
O14   4    1.107604    0.384485    0.214493    11.00000    0.04508    0.06985 =
         0.03986   -0.01130   -0.01151    0.00496
C15   1    1.179054    0.318506    0.102159    11.00000    0.05814    0.07847 =
         0.04135   -0.01269   -0.00915    0.00117
AFIX  23
H15A  2    1.163440    0.412461    0.049387    11.00000   -1.20000
H15B  2    1.096967    0.237943    0.086504    11.00000   -1.20000
AFIX   0
C16   1    1.407582    0.229581    0.095752    11.00000    0.05791    0.10582 =
         0.07292   -0.02568   -0.00095    0.00903
AFIX  33
H16A  2    1.459789    0.183668    0.023694    11.00000   -1.50000
H16B  2    1.420933    0.137678    0.148804    11.00000   -1.50000
H16C  2    1.487156    0.310923    0.110688    11.00000   -1.50000
HKLF 4 1 1 0 0 0 1 0 0 0 1
REM  [C11 H13 N O3 S] in P-1
REM R1 =  0.0364 for   2143 Fo > 4sig(Fo)  and  0.0507 for all   2930 data
REM    149 parameters refined using      0 restraints
END
WGHT      0.0609      0.0000
REM Highest difference peak  0.214,  deepest hole -0.195,  1-sigma level  0.037
Q1    1   1.4245  0.3402  0.0610  11.00000  0.05    0.21
Q2    1   0.6846  0.6244  0.4767  11.00000  0.05    0.21
Q3    1   0.8285  0.5630  0.1765  11.00000  0.05    0.17
Q4    1   0.1977  0.7916  0.2784  11.00000  0.05    0.17
Q5    1   0.2538  0.8546  0.2517  11.00000  0.05    0.17
;
