# Supplementary material for: Ethyl N-[(benz­yloxy)thio­carbon­yl]carbamate
Source: Acta Crystallogr Sect E Struct Rep Online. 2012 Jan 7;68(Pt 2):o300. doi: 10.1107/S1600536811055942 (PMC3274993; doi:10.1107/S1600536811055942)
Supplement: Supplementary file 2 [file e-68-0o300-Isup2.hkl]

#
# h,k,l, Fc-squared, Fo-squared, sigma(Fo-squared) and status flag
#
data_I
_shelx_title ' [C11 H13 N O3 S] in P-1'
_shelx_refln_list_code          4
_shelx_F_calc_maximum      114.38
_exptl_crystal_F_000       252.00
_reflns_d_resolution_high  0.7635
 
loop_
 _symmetry_equiv_pos_as_xyz
 'x, y, z'
 '-x, -y, -z'
 
_cell_length_a     6.6077
_cell_length_b     7.9632
_cell_length_c    12.3692
_cell_angle_alpha  87.451
_cell_angle_beta   80.725
_cell_angle_gamma  77.324
 
_shelx_F_squared_multiplier     1.000
 
loop_
 _refln_index_h
 _refln_index_k
 _refln_index_l
 _refln_F_squared_calc
 _refln_F_squared_meas
 _refln_F_squared_sigma
 _refln_observed_status
   1   0   0      894.77      890.85     13.08 o
   2   0   0      478.54      481.86      6.27 o
   3   0   0       17.34       24.31      0.64 o
   4   0   0      127.39      128.16      2.16 o
   5   0   0      132.05      137.86      2.54 o
   6   0   0        2.82        1.70      0.48 o
   7   0   0        2.08        2.48      0.66 o
   8   0   0        0.37        0.11      0.83 o
  -8   1   0        6.33        7.87      1.40 o
  -7   1   0       14.83       19.18      1.44 o
  -6   1   0       66.98       68.09      1.93 o
  -5   1   0       41.29       45.10      1.74 o
  -4   1   0       41.72       36.28      4.38 o
  -3   1   0      274.48      316.07      5.59 o
  -2   1   0       15.46       15.91      0.52 o
  -1   1   0      755.11      815.80     11.58 o
   0   1   0      693.51      762.26     11.48 o
   1   1   0      245.85      244.17      2.51 o
   2   1   0     1441.91     1484.29     17.58 o
   3   1   0       29.62       30.39      0.67 o
   4   1   0        0.07        0.21      0.24 o
   5   1   0       82.09       82.14      1.21 o
   6   1   0       66.36       64.94      1.25 o
   7   1   0       37.14       38.90      1.74 o
   8   1   0        0.00        0.41      1.10 o
  -7   2   0       12.61       15.06      1.45 o
  -6   2   0       14.87       15.83      1.23 o
  -5   2   0       15.18       15.69      1.12 o
  -4   2   0       75.65       79.70      2.23 o
  -3   2   0       79.22       79.73      1.77 o
  -2   2   0      136.37      133.14      1.91 o
  -1   2   0        7.95        8.53      0.49 o
   0   2   0       67.55       61.78      0.75 o
   1   2   0    12405.26    12279.66    124.71 o
   2   2   0       67.76       59.25      1.10 o
   3   2   0      187.47      179.16      1.92 o
   4   2   0        8.66        6.72      0.47 o
   5   2   0       13.98       15.43      0.69 o
   6   2   0       42.44       46.59      1.28 o
   7   2   0        4.26        3.72      0.75 o
   8   2   0        2.73        3.59      2.23 o
  -7   3   0        7.50        8.80      1.47 o
  -6   3   0       17.94       19.89      1.42 o
  -5   3   0       90.24       88.83      2.54 o
  -4   3   0       71.40       70.74      1.79 o
  -3   3   0      128.33      139.28      2.24 o
  -2   3   0      230.27      279.18      3.01 o
  -1   3   0        0.67        0.55      0.23 o
   0   3   0      147.66      146.92      2.95 o
   1   3   0      391.60      415.90      5.93 o
   2   3   0       75.51       63.14      1.20 o
   3   3   0      218.93      214.51      2.88 o
   4   3   0       38.48       42.81      0.94 o
   5   3   0       30.81       32.44      0.92 o
   6   3   0       67.63       73.35      1.87 o
   7   3   0       51.96       51.79      2.24 o
   8   3   0        6.90        7.13      1.29 o
  -6   4   0       19.19       20.88      1.54 o
  -5   4   0       16.49       14.77      1.22 o
  -4   4   0       42.47       41.67      1.57 o
  -3   4   0       39.54       40.15      1.37 o
  -2   4   0        3.36        2.73      0.52 o
  -1   4   0      844.15      905.00     17.47 o
   0   4   0       95.23       90.82      1.26 o
   1   4   0      290.06      328.62      3.66 o
   2   4   0      137.89      141.69      2.57 o
   3   4   0       31.86       33.49      1.03 o
   4   4   0       20.40       20.84      0.95 o
   5   4   0        6.41        7.10      0.76 o
   6   4   0        0.17        0.52      0.66 o
   7   4   0        1.56        2.23      1.01 o
   8   4   0       17.76       17.77      2.11 o
  -6   5   0        5.67        6.60      1.09 o
  -5   5   0        0.73        1.41      0.70 o
  -4   5   0       94.50       91.91      2.50 o
  -3   5   0       31.84       29.63      1.32 o
  -2   5   0       60.49       60.54      1.63 o
  -1   5   0        2.50        2.28      0.42 o
   0   5   0       31.95       34.44      0.93 o
   1   5   0      211.92      205.30      4.27 o
   2   5   0        0.16        0.11      0.36 o
   3   5   0        0.40        0.31      0.39 o
   4   5   0       21.80       22.11      1.07 o
   5   5   0        0.16        0.19      0.57 o
   6   5   0       16.85       16.35      1.47 o
   7   5   0        2.17        1.88      1.01 o
   8   5   0        5.16        3.73      1.32 o
  -5   6   0        2.31        1.32      0.75 o
  -4   6   0        0.15        0.49      0.63 o
  -3   6   0        5.20        5.95      0.88 o
  -2   6   0        7.74        8.55      0.90 o
  -1   6   0        0.92        0.58      0.46 o
   0   6   0      248.93      255.20      4.90 o
   1   6   0        1.54        2.14      0.49 o
   2   6   0       60.58       59.79      1.71 o
   3   6   0        3.41        3.53      0.63 o
   4   6   0        8.52        7.80      0.89 o
   5   6   0        1.67        1.12      0.71 o
   6   6   0        3.28        3.14      0.92 o
   7   6   0        0.52        0.28      0.98 o
  -4   7   0        0.48        0.87      0.75 o
  -3   7   0       40.66       41.03      2.47 o
  -2   7   0        0.59        1.42      0.63 o
  -1   7   0        2.28        2.57      0.64 o
   0   7   0       19.01       22.49      1.58 o
   1   7   0        9.97        9.34      0.85 o
   2   7   0       47.99       47.07      1.54 o
   3   7   0        4.46        3.72      0.77 o
   4   7   0        5.71        6.72      1.12 o
   5   7   0        9.22        9.86      1.25 o
   6   7   0        2.30        1.39      0.90 o
   7   7   0        2.74        3.15      1.27 o
  -3   8   0        1.30        0.87      0.78 o
  -2   8   0        0.05        0.35      0.81 o
  -1   8   0        0.09       -0.26      0.74 o
   0   8   0        0.38        0.62      0.73 o
   1   8   0       23.57       22.25      1.96 o
   2   8   0        2.97        2.64      0.77 o
   3   8   0        4.12        2.40      0.85 o
   4   8   0        2.19        2.89      0.92 o
   5   8   0        0.70        0.43      0.80 o
   6   8   0        0.04        0.12      0.86 o
  -2   9   0        3.99        3.32      1.18 o
  -1   9   0        3.14        3.47      1.10 o
   0   9   0        0.46        0.63      0.85 o
   1   9   0        0.00        0.54      0.99 o
   2   9   0        0.03        0.14      1.10 o
   3   9   0        1.47        1.08      0.77 o
   4   9   0        0.06        0.52      0.85 o
   5   9   0        1.06        0.99      0.91 o
   0  10   0        0.19       -0.08      1.15 o
   1  10   0        0.00       -0.74      1.11 o
   2  10   0        3.13        3.52      2.34 o
   3  10   0        0.52        0.61      1.30 o
   4  10   0        0.43        0.10      1.26 o
  -3 -10   1        0.31        0.44      1.22 o
  -2 -10   1        2.39        2.31      1.49 o
  -1 -10   1        0.10       -0.38      1.26 o
   0 -10   1        0.06       -0.27      1.23 o
  -5  -9   1        0.05        0.67      0.90 o
  -4  -9   1        0.45        0.52      0.87 o
  -3  -9   1        4.27        3.42      1.03 o
  -2  -9   1        2.38        1.48      1.26 o
  -1  -9   1        0.75        1.81      1.16 o
   0  -9   1        0.76        0.11      0.81 o
   1  -9   1        1.87        1.38      1.00 o
   2  -9   1        7.40        7.24      1.41 o
  -6  -8   1        0.60       -0.15      0.99 o
  -5  -8   1        0.85       -0.16      0.75 o
  -4  -8   1        6.45        6.13      1.14 o
  -3  -8   1        6.49        7.25      1.12 o
  -2  -8   1        0.44        0.94      0.61 o
  -1  -8   1       31.95       30.08      1.87 o
   0  -8   1        0.07        0.33      0.73 o
   1  -8   1        2.61        2.68      0.94 o
   2  -8   1        6.03        6.73      1.51 o
   3  -8   1        0.51        0.00      0.68 o
  -7  -7   1        0.57        0.14      0.95 o
  -6  -7   1        0.40        0.66      0.93 o
  -5  -7   1        4.05        2.67      0.87 o
  -4  -7   1        7.14        7.36      1.10 o
  -3  -7   1        5.19        4.13      0.76 o
  -2  -7   1       12.00       10.95      0.93 o
  -1  -7   1        8.57        9.50      0.84 o
   0  -7   1        5.44        5.57      1.01 o
   1  -7   1       31.68       32.73      1.39 o
   2  -7   1       25.89       27.69      2.19 o
   3  -7   1       12.53       13.39      1.23 o
   4  -7   1        4.44        4.86      0.96 o
  -7  -6   1        1.22        0.39      0.99 o
  -6  -6   1        1.31        1.17      0.95 o
  -5  -6   1        9.98        9.45      1.18 o
  -4  -6   1        0.30        0.11      0.50 o
  -3  -6   1      187.89      191.63      4.90 o
  -2  -6   1        9.68       13.01      0.92 o
  -1  -6   1        2.12        2.05      0.50 o
   0  -6   1       82.20       83.17      1.39 o
   1  -6   1       14.98       15.09      1.00 o
   2  -6   1       25.78       25.85      1.27 o
   3  -6   1       46.39       45.59      1.85 o
   4  -6   1        6.40        6.86      0.98 o
   5  -6   1       12.71       16.40      1.51 o
  -8  -5   1        5.74        5.87      1.54 o
  -7  -5   1        7.91        8.39      1.55 o
  -6  -5   1        0.24       -0.26      0.77 o
  -5  -5   1        1.00        0.95      0.54 o
  -4  -5   1       62.21       59.07      1.95 o
  -3  -5   1       45.19       50.14      1.35 o
  -2  -5   1      141.52      141.59      2.15 o
  -1  -5   1        6.16        6.73      0.46 o
   0  -5   1       23.27       25.93      0.83 o
   1  -5   1       67.87       77.97      1.65 o
   2  -5   1      134.16      146.28      3.28 o
   3  -5   1       44.59       42.67      1.54 o
   4  -5   1       19.35       19.95      1.36 o
   5  -5   1       34.15       33.23      1.61 o
   6  -5   1        6.47        8.36      1.29 o
  -8  -4   1        2.51        1.14      1.07 o
  -7  -4   1       10.08       11.15      1.60 o
  -6  -4   1        2.73        4.28      0.81 o
  -5  -4   1        2.13        1.89      0.59 o
  -4  -4   1       74.02       71.55      1.94 o
  -3  -4   1       27.84       22.42      1.50 o
  -2  -4   1     3317.08     3366.82     55.25 o
  -1  -4   1       87.86       96.53      1.63 o
   0  -4   1       91.91       92.63      1.60 o
   1  -4   1        4.17        3.76      0.42 o
   2  -4   1      128.73      126.97      2.47 o
   3  -4   1      161.63      170.24      2.61 o
   4  -4   1       54.87       53.20      1.71 o
   5  -4   1        4.05        4.77      0.82 o
   6  -4   1        5.44        4.62      0.93 o
   7  -4   1       25.42       29.65      2.39 o
  -8  -3   1       14.66       16.55      1.74 o
  -7  -3   1        4.13        3.44      0.84 o
  -6  -3   1        5.17        5.08      0.73 o
  -5  -3   1        0.25       -0.02      0.36 o
  -4  -3   1        4.10        3.93      0.67 o
  -3  -3   1      351.07      340.66      5.06 o
  -2  -3   1      123.26      129.99      3.44 o
  -1  -3   1      138.61      130.16      1.63 o
   0  -3   1      183.21      179.54      4.00 o
   1  -3   1       78.19       82.03      1.05 o
   2  -3   1        0.11        0.31      0.35 o
   3  -3   1      181.83      176.62      2.45 o
   4  -3   1       81.63       85.23      1.95 o
   5  -3   1       45.50       45.19      1.65 o
   6  -3   1       24.18       25.23      1.52 o
   7  -3   1        4.66        4.26      1.04 o
  -8  -2   1        0.33        0.21      0.94 o
  -7  -2   1        8.98        6.37      0.89 o
  -6  -2   1       39.47       41.91      1.18 o
  -5  -2   1        4.17        5.86      0.48 o
  -4  -2   1        6.46        8.15      0.47 o
  -3  -2   1      163.80      153.59     15.01 o
  -2  -2   1       54.44       62.82      1.79 o
  -1  -2   1    13083.34    12103.46    304.69 o
   0  -2   1      772.13      769.02     12.63 o
   1  -2   1      867.91      868.24     17.60 o
   2  -2   1       61.98       53.27      1.61 o
   3  -2   1       65.79       69.53      1.50 o
   4  -2   1      380.53      368.33     10.31 o
   5  -2   1       45.64       43.28      1.56 o
   6  -2   1        1.35        1.76      0.65 o
   7  -2   1        0.09       -0.42      0.68 o
  -8  -1   1        3.57        4.60      1.13 o
  -7  -1   1       36.68       35.14      1.57 o
  -6  -1   1        2.98        2.32      0.43 o
  -5  -1   1       24.81       25.14      0.79 o
  -4  -1   1        9.62       11.14      0.53 o
  -3  -1   1       44.38       48.37      0.84 o
  -2  -1   1      142.37      130.02      8.54 o
  -1  -1   1      798.68      873.22     13.55 o
   0  -1   1      110.40      127.64      1.88 o
   1  -1   1      782.45      823.73      9.51 o
   2  -1   1      232.01      208.90      2.96 o
   3  -1   1      425.24      413.84      6.29 o
   4  -1   1      326.92      313.57      4.49 o
   5  -1   1      258.37      260.43      5.88 o
   6  -1   1       51.29       52.55      1.73 o
   7  -1   1        0.47        0.30      0.59 o
   8  -1   1        0.61        0.75      0.85 o
  -8   0   1        6.41        8.16      1.13 o
  -7   0   1        6.23        5.22      0.88 o
  -6   0   1        5.25        6.23      0.64 o
  -5   0   1       38.38       42.04      1.09 o
  -4   0   1        1.14        1.08      0.29 o
  -3   0   1     1051.80     1096.68     16.09 o
  -2   0   1        1.59        1.13      0.19 o
  -1   0   1      994.86     1034.36     11.61 o
   0   0   1      565.98      586.16     10.10 o
   1   0   1      254.57      261.67      3.03 o
   2   0   1      627.75      591.44      6.47 o
   3   0   1      509.02      504.36      8.19 o
   4   0   1       53.56       53.38      1.02 o
   5   0   1      127.69      127.87      2.18 o
   6   0   1      181.21      188.82      2.99 o
   7   0   1       12.08       13.84      0.98 o
   8   0   1        2.44        0.75      0.88 o
  -8   1   1        1.78        0.63      0.90 o
  -7   1   1        1.13        1.52      0.68 o
  -6   1   1       82.08       82.47      1.99 o
  -5   1   1        8.86        7.88      0.71 o
  -4   1   1      188.48      191.11      3.71 o
  -3   1   1       34.33       29.87      0.83 o
  -2   1   1        4.25        1.50      0.35 o
  -1   1   1      126.50      133.91      2.69 o
   0   1   1     1105.09     1086.66     42.30 o
   1   1   1      419.75      405.68      6.51 o
   2   1   1      223.14      217.96      2.30 o
   3   1   1       16.99       18.34      0.56 o
   4   1   1      414.64      406.77      2.92 o
   5   1   1      137.09      141.48      1.55 o
   6   1   1      150.60      152.85      2.04 o
   7   1   1       16.53       19.91      1.03 o
   8   1   1        0.22        0.13      1.15 o
  -7   2   1        8.93        9.31      1.17 o
  -6   2   1        2.15        1.91      0.65 o
  -5   2   1       20.20       21.40      1.21 o
  -4   2   1       36.66       34.00      1.06 o
  -3   2   1        9.85        7.79      0.54 o
  -2   2   1     3519.38     3739.29     51.79 o
  -1   2   1      114.46      115.39      1.86 o
   0   2   1     1117.80     1219.12     16.04 o
   1   2   1      919.33      954.69      8.56 o
   2   2   1      959.92      923.65     10.90 o
   3   2   1       74.75       74.82      1.06 o
   4   2   1      101.30       99.19      1.23 o
   5   2   1       75.05       72.24      1.22 o
   6   2   1        5.29        5.34      0.51 o
   7   2   1      154.10      164.54      2.14 o
  -7   3   1        3.64        4.96      1.02 o
  -6   3   1        0.73       -0.14      0.63 o
  -5   3   1       96.48       92.38      2.26 o
  -4   3   1        1.55        0.68      0.49 o
  -3   3   1       93.97       82.61      2.73 o
  -2   3   1      424.85      453.23      7.81 o
  -1   3   1      175.87      174.51      1.99 o
   0   3   1      974.44      984.21     10.82 o
   1   3   1       28.75       27.84      0.73 o
   2   3   1      202.79      191.69      1.83 o
   3   3   1      121.13      123.26      1.23 o
   4   3   1       82.11       81.38      1.26 o
   5   3   1       94.50       94.01      1.52 o
   6   3   1        2.15        1.94      0.53 o
   7   3   1        2.42        2.01      0.69 o
   8   3   1        2.84        2.90      1.47 o
  -6   4   1        2.19        1.57      0.82 o
  -5   4   1       11.70        9.68      1.06 o
  -4   4   1        0.02       -0.31      0.48 o
  -3   4   1        0.89       -0.13      0.41 o
  -2   4   1       39.04       37.33      1.21 o
  -1   4   1      954.33      993.09     14.57 o
   0   4   1       32.84       34.98      0.85 o
   1   4   1      165.53      170.63      1.63 o
   2   4   1        0.18        0.03      0.38 o
   3   4   1       67.43       66.07      1.36 o
   4   4   1       16.28       20.32      0.95 o
   5   4   1       21.45       22.70      1.11 o
   6   4   1       29.62       28.79      1.59 o
   7   4   1        0.72        1.27      0.77 o
   8   4   1       19.07       17.31      2.52 o
  -6   5   1        4.37        5.91      1.21 o
  -5   5   1        3.24        5.17      0.95 o
  -4   5   1       23.93       24.27      1.43 o
  -3   5   1       52.61       50.44      1.65 o
  -2   5   1        4.63        4.24      0.63 o
  -1   5   1      169.69      174.28      2.52 o
   0   5   1       60.08       58.30      1.46 o
   1   5   1      257.58      256.01      3.38 o
   2   5   1        4.31        6.02      0.59 o
   3   5   1       32.36       32.65      1.10 o
   4   5   1       61.47       61.61      1.80 o
   5   5   1       60.80       59.17      2.32 o
   6   5   1        7.76        6.76      1.06 o
   7   5   1        8.78        8.68      1.24 o
   8   5   1        2.75        2.79      1.56 o
  -5   6   1        1.93        1.28      0.74 o
  -4   6   1       22.76       22.90      1.70 o
  -3   6   1        1.14        0.15      0.54 o
  -2   6   1       11.98       11.46      0.98 o
  -1   6   1       18.05       19.73      1.07 o
   0   6   1       98.71       95.44      2.87 o
   1   6   1       23.48       26.09      1.20 o
   2   6   1       16.50       17.11      0.98 o
   3   6   1       15.78       18.31      1.24 o
   4   6   1        1.27        0.69      0.57 o
   5   6   1        4.76        4.60      0.92 o
   6   6   1        7.36        6.73      1.11 o
   7   6   1        5.00        5.45      1.11 o
  -4   7   1       12.17       12.08      1.29 o
  -3   7   1        0.19       -0.43      0.54 o
  -2   7   1       23.21       26.89      1.44 o
  -1   7   1        7.03        7.60      0.86 o
   0   7   1        0.42        0.27      0.62 o
   1   7   1        1.39        1.05      0.57 o
   2   7   1        4.55        4.07      0.77 o
   3   7   1       14.06       14.65      1.20 o
   4   7   1        0.14        0.32      0.60 o
   5   7   1        1.62        2.60      0.86 o
   6   7   1        2.42        1.75      0.84 o
   7   7   1        0.26        0.20      0.88 o
  -3   8   1        5.92        4.78      1.11 o
  -2   8   1        0.15        0.87      0.88 o
  -1   8   1        2.33        2.40      0.92 o
   0   8   1        5.46        4.50      1.02 o
   1   8   1       19.73       20.85      2.00 o
   2   8   1        0.02        0.72      0.75 o
   3   8   1        3.51        3.93      0.84 o
   4   8   1        0.01        0.06      0.66 o
   5   8   1        0.00        0.26      0.77 o
   6   8   1        0.14       -0.37      0.82 o
  -2   9   1        3.71        3.72      1.18 o
  -1   9   1        0.83        1.08      0.97 o
   0   9   1        1.33        0.65      1.10 o
   1   9   1        0.32        0.44      1.01 o
   2   9   1        0.34        0.44      0.94 o
   3   9   1        0.01       -0.45      0.79 o
   4   9   1        3.08        1.79      0.92 o
   5   9   1        0.30        0.02      0.82 o
   0  10   1        0.06       -0.58      1.07 o
   1  10   1        2.45        1.73      1.35 o
   2  10   1        1.98        2.15      1.48 o
   3  10   1        1.04        1.44      1.41 o
   4  10   1        0.01       -0.83      0.91 o
  -3 -10   2        0.00       -0.44      1.21 o
  -2 -10   2        1.63        2.19      1.43 o
  -1 -10   2        0.06       -1.15      1.15 o
   0 -10   2        1.07        0.01      1.35 o
  -5  -9   2        1.83        1.97      1.22 o
  -4  -9   2        1.62        1.21      0.91 o
  -3  -9   2        0.01       -0.55      0.90 o
  -2  -9   2        2.23        0.89      1.26 o
  -1  -9   2        0.43        0.02      0.90 o
   0  -9   2       10.17        8.84      1.36 o
   1  -9   2        5.93        6.09      1.27 o
   2  -9   2        0.50       -0.07      0.91 o
  -6  -8   2        2.78        1.53      1.12 o
  -5  -8   2        0.09       -0.24      0.76 o
  -4  -8   2       28.74       24.57      1.91 o
  -3  -8   2        0.26        0.29      0.69 o
  -2  -8   2        0.87        0.13      0.60 o
  -1  -8   2        2.77        2.86      0.96 o
   0  -8   2        4.93        6.05      1.10 o
   1  -8   2       19.62       18.07      1.73 o
   2  -8   2       24.21       23.41      2.32 o
   3  -8   2        0.35        0.41      0.85 o
  -7  -7   2        0.02       -0.34      0.96 o
  -6  -7   2        0.06       -0.28      0.96 o
  -5  -7   2        5.02        5.08      1.04 o
  -4  -7   2        9.79        9.99      1.25 o
  -3  -7   2        5.38        6.00      0.86 o
  -2  -7   2        0.55        0.87      0.56 o
  -1  -7   2       14.07       15.20      1.03 o
   0  -7   2        0.30        0.68      0.66 o
   1  -7   2       46.96       55.55      2.95 o
   2  -7   2       12.06       12.66      1.12 o
   3  -7   2        6.07        5.66      0.92 o
   4  -7   2       18.34       19.57      1.53 o
  -7  -6   2        0.04        0.01      0.95 o
  -6  -6   2        0.67        1.24      0.92 o
  -5  -6   2       15.36       15.04      1.43 o
  -4  -6   2        2.54        1.41      0.61 o
  -3  -6   2      247.75      238.45      3.43 o
  -2  -6   2        6.47        8.61      0.79 o
  -1  -6   2       38.53       42.07      1.31 o
   0  -6   2        0.39       -0.25      0.31 o
   1  -6   2       13.41       14.68      1.01 o
   2  -6   2      133.14      137.79      4.74 o
   3  -6   2       55.58       51.69      2.03 o
   4  -6   2        0.16        0.43      0.59 o
   5  -6   2        4.45        3.97      1.00 o
  -7  -5   2        0.64        0.20      0.95 o
  -6  -5   2        1.10       -0.08      0.76 o
  -5  -5   2        0.62        0.49      0.59 o
  -4  -5   2       17.35       16.67      1.30 o
  -3  -5   2       78.91       77.18      2.09 o
  -2  -5   2       13.99       13.38      2.06 o
  -1  -5   2       35.98       34.51      1.01 o
   0  -5   2       40.33       47.49      1.20 o
   1  -5   2      147.69      152.93      3.17 o
   2  -5   2       82.01       86.32      3.11 o
   3  -5   2       48.18       46.42      1.74 o
   4  -5   2       43.88       42.94      1.67 o
   5  -5   2       12.43       11.63      1.19 o
   6  -5   2        0.05        0.38      0.79 o
  -8  -4   2        1.96        1.65      1.17 o
  -7  -4   2        5.71        4.96      1.18 o
  -6  -4   2        0.23       -0.51      0.64 o
  -5  -4   2       55.32       58.26      1.97 o
  -4  -4   2       31.86       31.00      1.37 o
  -3  -4   2        4.15        7.30      0.79 o
  -2  -4   2      221.02      210.18      4.20 o
  -1  -4   2       58.89       53.55      1.06 o
   0  -4   2      214.14      211.87      4.55 o
   1  -4   2       28.86       24.24      0.68 o
   2  -4   2       34.86       32.49      1.25 o
   3  -4   2      264.48      251.44      7.73 o
   4  -4   2      163.25      160.34      3.26 o
   5  -4   2        2.41        2.75      0.73 o
   6  -4   2        9.69        8.45      1.26 o
   7  -4   2        9.86       12.57      1.54 o
  -8  -3   2        3.32        3.07      1.06 o
  -7  -3   2        0.42        0.46      0.67 o
  -6  -3   2       12.24       11.90      1.28 o
  -5  -3   2        8.90       10.01      0.82 o
  -4  -3   2        5.81        6.39      0.55 o
  -3  -3   2        5.70        5.08      0.52 o
  -2  -3   2     1023.91     1001.94      7.61 o
  -1  -3   2      332.21      350.00      5.97 o
   0  -3   2      362.81      393.28      6.62 o
   1  -3   2       36.77       36.99      1.03 o
   2  -3   2      683.30      682.27     16.80 o
   3  -3   2      129.52      119.71      2.22 o
   4  -3   2      174.23      169.09      3.24 o
   5  -3   2       74.88       73.24      2.00 o
   6  -3   2        0.35        0.26      0.63 o
   7  -3   2        0.22        0.34      0.80 o
  -8  -2   2        1.72        0.50      1.06 o
  -7  -2   2        1.10        0.83      0.60 o
  -6  -2   2        3.99        3.94      0.69 o
  -5  -2   2        1.09        1.62      0.39 o
  -4  -2   2      674.30      712.66     14.98 o
  -3  -2   2        0.22        0.34      0.23 o
  -2  -2   2      573.30      564.44     16.09 o
  -1  -2   2     1430.43     1413.09      6.94 o
   0  -2   2     2818.71     2818.84     36.75 o
   1  -2   2      499.81      474.36      9.05 o
   2  -2   2      331.01      331.79      5.67 o
   3  -2   2      406.67      402.48      7.84 o
   4  -2   2       70.37       73.33      2.57 o
   5  -2   2      551.04      538.08     11.37 o
   6  -2   2       30.99       30.82      1.46 o
   7  -2   2       42.33       46.19      2.11 o
  -8  -1   2        0.50        0.39      0.89 o
  -7  -1   2       10.31       10.31      1.18 o
  -6  -1   2        2.46        2.93      0.65 o
  -5  -1   2       67.51       64.21      1.20 o
  -4  -1   2      157.52      156.41      4.97 o
  -3  -1   2      207.12      198.95     11.54 o
  -2  -1   2      236.77      239.61      3.71 o
  -1  -1   2     3365.19     3361.79     39.07 o
   0  -1   2      620.29      513.11     67.04 o
   1  -1   2      569.96      484.85     65.58 o
   2  -1   2      171.35      166.09      2.44 o
   3  -1   2      387.33      386.46      5.84 o
   4  -1   2        8.59        7.65      0.56 o
   5  -1   2       28.84       32.12      1.31 o
   6  -1   2       47.58       47.77      1.55 o
   7  -1   2        2.13        2.30      0.83 o
   8  -1   2        2.61        2.32      0.98 o
  -8   0   2        2.61        3.00      0.96 o
  -7   0   2        0.03        0.61      0.67 o
  -6   0   2        0.01        0.16      0.44 o
  -5   0   2        1.59        1.63      0.43 o
  -4   0   2       48.50       47.43      1.09 o
  -3   0   2     1808.84     1930.25     26.65 o
  -2   0   2        0.01        0.10      0.20 o
  -1   0   2     1254.14     1373.42     30.95 o
   0   0   2     1271.93     1229.30     21.12 o
   1   0   2     3042.74     2924.70     72.63 o
   2   0   2      553.25      502.46      7.82 o
   3   0   2       68.80       69.72      1.03 o
   4   0   2      187.79      189.73      3.15 o
   5   0   2        5.20        5.37      0.53 o
   6   0   2      354.31      360.64      6.07 o
   7   0   2       19.24       23.15      1.29 o
   8   0   2       40.21       49.22      2.21 o
  -7   1   2        0.32       -0.10      0.74 o
  -6   1   2        9.48        9.78      1.03 o
  -5   1   2       28.88       28.66      1.04 o
  -4   1   2       13.40        9.23      0.64 o
  -3   1   2      735.20      805.25     11.91 o
  -2   1   2      462.50      476.71      9.58 o
  -1   1   2     1759.92     1834.63     37.06 o
   0   1   2     1274.16     1330.75     13.98 o
   1   1   2       83.80       65.74      0.66 o
   2   1   2      708.19      711.92     11.64 o
   3   1   2      937.89      938.06     11.09 o
   4   1   2       48.60       52.91      0.99 o
   5   1   2       69.72       71.22      1.17 o
   6   1   2       49.74       49.66      1.10 o
   7   1   2       18.00       20.94      1.20 o
   8   1   2        5.06        5.86      1.33 o
  -7   2   2        3.06        2.69      0.88 o
  -6   2   2       21.39       21.27      1.44 o
  -5   2   2       17.80       14.64      1.09 o
  -4   2   2        8.11        8.99      0.70 o
  -3   2   2      138.64      140.36      3.24 o
  -2   2   2      484.17      522.12      9.04 o
  -1   2   2      336.01      308.94     11.44 o
   0   2   2      468.96      460.02      5.87 o
   1   2   2      464.94      390.37     50.60 o
   2   2   2       15.49       17.22      0.81 o
   3   2   2      305.88      285.42      3.27 o
   4   2   2       52.64       61.64      1.04 o
   5   2   2       50.83       52.01      1.11 o
   6   2   2       18.15       18.55      0.78 o
   7   2   2       16.62       18.96      1.13 o
  -7   3   2        0.39        0.71      0.87 o
  -6   3   2       15.30       15.68      1.50 o
  -5   3   2        1.13        0.13      0.52 o
  -4   3   2       66.44       64.84      1.76 o
  -3   3   2        0.60        0.90      0.34 o
  -2   3   2      307.21      363.64      3.52 o
  -1   3   2      112.40      107.69      1.59 o
   0   3   2      312.58      320.45      6.48 o
   1   3   2      261.66      269.25      3.81 o
   2   3   2       30.42       29.69      0.66 o
   3   3   2      232.90      219.30      3.30 o
   4   3   2      292.70      286.40      3.96 o
   5   3   2        8.60        8.83      0.63 o
   6   3   2       11.76       12.37      1.11 o
   7   3   2       26.45       25.23      2.16 o
   8   3   2        2.76        1.70      1.33 o
  -6   4   2        6.64        9.31      1.26 o
  -5   4   2       32.51       31.13      1.53 o
  -4   4   2        5.33        3.04      0.68 o
  -3   4   2       18.37       19.59      1.11 o
  -2   4   2       82.55       86.15      1.45 o
  -1   4   2       59.91       57.68      1.17 o
   0   4   2       46.51       54.10      1.15 o
   1   4   2       67.81       65.38      1.16 o
   2   4   2       44.21       41.98      0.83 o
   3   4   2       18.60       16.37      0.60 o
   4   4   2      109.46      107.75      1.81 o
   5   4   2       35.79       40.04      2.51 o
   6   4   2        9.50        9.06      0.99 o
   7   4   2       15.27       15.66      1.53 o
   8   4   2        0.77        0.21      1.15 o
  -6   5   2        4.57        5.03      1.15 o
  -5   5   2       32.84       30.47      1.74 o
  -4   5   2       14.99       10.97      1.09 o
  -3   5   2       20.03       22.79      1.29 o
  -2   5   2       56.12       57.23      1.62 o
  -1   5   2        2.01        1.99      0.46 o
   0   5   2       11.42       15.14      0.82 o
   1   5   2        7.58        9.94      0.68 o
   2   5   2       89.87       89.43      1.27 o
   3   5   2       46.86       49.70      1.28 o
   4   5   2        0.02        0.36      0.50 o
   5   5   2        1.42        0.75      0.59 o
   6   5   2        2.61        2.80      0.76 o
   7   5   2        4.05        4.89      1.06 o
   8   5   2        0.01       -0.30      1.23 o
  -5   6   2        3.42        4.63      1.10 o
  -4   6   2        8.29        9.92      1.12 o
  -3   6   2        1.34        1.13      0.62 o
  -2   6   2        0.46        0.09      0.47 o
  -1   6   2       61.42       59.72      1.85 o
   0   6   2       22.95       26.11      1.10 o
   1   6   2       15.74       17.37      1.18 o
   2   6   2       17.43       21.85      1.23 o
   3   6   2       14.50       16.84      1.19 o
   4   6   2        8.12        7.46      0.92 o
   5   6   2        7.92        8.99      1.01 o
   6   6   2        3.38        2.85      0.89 o
   7   6   2        0.01        0.02      0.75 o
  -4   7   2        6.80        6.63      1.20 o
  -3   7   2        7.83        6.86      1.08 o
  -2   7   2        2.09        1.65      0.72 o
  -1   7   2       21.67       21.18      1.54 o
   0   7   2        2.67        2.43      0.79 o
   1   7   2        2.59        2.03      0.63 o
   2   7   2        2.18        2.19      0.76 o
   3   7   2        2.00        1.64      0.65 o
   4   7   2        8.30        9.82      1.18 o
   5   7   2        4.27        4.01      0.97 o
   6   7   2        0.68        1.06      0.83 o
   7   7   2        0.20       -0.19      0.80 o
  -3   8   2        1.98        2.92      1.00 o
  -2   8   2        2.65        2.78      1.01 o
  -1   8   2        1.93        2.41      0.95 o
   0   8   2       32.73       33.09      2.15 o
   1   8   2        0.06        0.04      1.06 o
   2   8   2       10.45       10.08      1.26 o
   3   8   2        0.37        0.19      0.71 o
   4   8   2        4.85        4.44      0.92 o
   5   8   2        1.55        2.14      0.89 o
   6   8   2        0.02       -0.31      0.77 o
  -2   9   2        0.97        1.02      1.03 o
  -1   9   2        1.29        1.13      1.17 o
   0   9   2        0.02       -0.04      0.99 o
   1   9   2        8.24        9.03      1.68 o
   2   9   2        0.86        0.32      1.00 o
   3   9   2        0.00       -0.45      0.77 o
   4   9   2        0.57        0.32      0.91 o
   5   9   2        0.23       -0.17      0.96 o
   0  10   2        0.60        0.71      1.38 o
   1  10   2        4.84        3.60      1.53 o
   2  10   2        3.04        2.28      1.32 o
   3  10   2        0.31       -0.52      1.22 o
   4  10   2        0.20       -0.07      1.06 o
  -2 -10   3        0.00       -0.53      1.32 o
  -1 -10   3        0.85        0.16      1.39 o
  -5  -9   3        1.75        1.92      1.20 o
  -4  -9   3        0.30       -0.01      0.85 o
  -3  -9   3        0.20        0.99      1.28 o
  -2  -9   3        3.02        1.21      1.00 o
  -1  -9   3        2.40        0.92      0.97 o
   0  -9   3        4.40        5.32      1.28 o
   1  -9   3        0.27       -0.33      0.81 o
   2  -9   3        2.07        1.51      1.14 o
  -6  -8   3        0.74        0.76      1.10 o
  -5  -8   3        0.02       -0.23      0.94 o
  -4  -8   3        5.02        3.37      1.00 o
  -3  -8   3        0.78        0.02      0.64 o
  -2  -8   3        7.79        8.06      1.02 o
  -1  -8   3        0.10        0.45      0.81 o
   0  -8   3        0.73        0.74      0.76 o
   1  -8   3       24.92       29.02      2.38 o
   2  -8   3       15.23       17.09      2.39 o
   3  -8   3        0.02       -0.11      0.88 o
  -6  -7   3        0.01        0.08      0.94 o
  -5  -7   3        0.05        0.12      0.81 o
  -4  -7   3       24.77       20.08      1.46 o
  -3  -7   3       12.46       12.38      1.14 o
  -2  -7   3       29.37       26.11      1.35 o
  -1  -7   3        4.67        3.57      0.65 o
   0  -7   3       47.67       49.64      2.05 o
   1  -7   3        7.16        8.21      1.18 o
   2  -7   3        0.29        0.41      0.60 o
   3  -7   3       22.20       26.20      1.71 o
   4  -7   3        0.09        0.29      0.74 o
  -7  -6   3        0.35       -0.75      0.93 o
  -6  -6   3       15.29       12.99      1.79 o
  -5  -6   3        0.98        0.71      0.81 o
  -4  -6   3        8.22        6.52      0.98 o
  -3  -6   3        9.75       10.01      1.11 o
  -2  -6   3       75.68       72.19      2.15 o
  -1  -6   3       53.36       56.46      1.67 o
   0  -6   3       14.43       10.07      1.80 o
   1  -6   3       12.04       13.65      1.10 o
   2  -6   3       27.59       29.41      1.49 o
   3  -6   3      103.51      107.47      3.03 o
   4  -6   3        2.47        2.04      0.73 o
   5  -6   3       24.40       24.58      1.92 o
  -7  -5   3        0.32        0.66      1.00 o
  -6  -5   3        4.67        4.14      1.11 o
  -5  -5   3        2.56        1.43      0.83 o
  -4  -5   3        0.31        0.26      0.55 o
  -3  -5   3      216.62      203.76      3.34 o
  -2  -5   3        9.35       13.46      1.09 o
  -1  -5   3      203.90      208.45      4.82 o
   0  -5   3        1.85        1.83      0.44 o
   1  -5   3      140.78      141.19      4.81 o
   2  -5   3       18.26       18.85      1.21 o
   3  -5   3        0.11        0.39      0.57 o
   4  -5   3       52.16       53.86      1.90 o
   5  -5   3        1.63        0.87      0.76 o
   6  -5   3        1.05        1.05      0.85 o
  -7  -4   3        0.02       -0.46      0.84 o
  -6  -4   3        0.04        0.32      0.78 o
  -5  -4   3       83.64       84.70      2.93 o
  -4  -4   3        0.13        0.30      0.46 o
  -3  -4   3      113.80      108.84      1.80 o
  -2  -4   3      413.05      383.23      4.33 o
  -1  -4   3      547.58      453.23     48.86 o
   0  -4   3      227.12      221.52      5.33 o
   1  -4   3      111.69      108.07      1.88 o
   2  -4   3       40.80       39.17      1.48 o
   3  -4   3        9.32        9.74      0.96 o
   4  -4   3      391.59      398.12     10.75 o
   5  -4   3       24.74       24.21      1.67 o
   6  -4   3       78.41       80.24      2.71 o
   7  -4   3       13.71       15.73      2.08 o
  -8  -3   3        0.00        0.21      0.78 o
  -7  -3   3        0.30        0.47      0.78 o
  -6  -3   3        1.29        1.49      0.73 o
  -5  -3   3       73.45       70.00      2.28 o
  -4  -3   3       40.49       33.52      3.74 o
  -3  -3   3       66.93       62.42      1.47 o
  -2  -3   3      351.02      362.29      2.88 o
  -1  -3   3       81.84       84.15      1.39 o
   0  -3   3      470.50      465.40     10.48 o
   1  -3   3      218.45      225.49      4.60 o
   2  -3   3       69.05       78.43      1.80 o
   3  -3   3        0.05       -0.05      0.39 o
   4  -3   3      130.13      121.15      3.44 o
   5  -3   3       56.12       56.25      1.96 o
   6  -3   3        0.10       -0.08      0.59 o
   7  -3   3        8.87       12.80      1.50 o
  -8  -2   3        0.13       -0.10      1.04 o
  -7  -2   3        1.44        2.67      0.89 o
  -6  -2   3        1.11        0.78      0.58 o
  -5  -2   3        5.91        6.53      0.83 o
  -4  -2   3      103.99      104.62      1.80 o
  -3  -2   3       25.90       25.31      1.00 o
  -2  -2   3      192.07      180.87      2.19 o
  -1  -2   3       99.54      105.07      1.70 o
   0  -2   3       43.79       43.94      0.99 o
   1  -2   3      830.53      851.35     15.13 o
   2  -2   3       89.49       96.48      1.71 o
   3  -2   3        0.86        0.90      0.29 o
   4  -2   3       95.93       95.21      2.60 o
   5  -2   3      170.16      169.66      5.08 o
   6  -2   3        7.73        7.65      1.06 o
   7  -2   3       52.02       53.03      2.28 o
  -8  -1   3        0.87        1.06      0.94 o
  -7  -1   3        0.53        0.37      0.59 o
  -6  -1   3        3.86        4.85      0.78 o
  -5  -1   3        0.01        0.71      0.47 o
  -4  -1   3      373.51      392.12      6.89 o
  -3  -1   3       87.23       79.30      1.42 o
  -2  -1   3      417.79      396.49      6.62 o
  -1  -1   3       71.08       77.25      0.97 o
   0  -1   3      735.87      805.43      7.44 o
   1  -1   3      574.42      604.52      7.04 o
   2  -1   3      761.81      797.85     49.72 o
   3  -1   3       37.49       36.60      0.93 o
   4  -1   3       26.56       26.07      0.85 o
   5  -1   3      328.55      315.94      6.16 o
   6  -1   3       28.80       31.00      1.64 o
   7  -1   3        1.80        1.35      0.73 o
   8  -1   3        7.53       10.05      1.24 o
  -7   0   3        7.80        8.35      1.16 o
  -6   0   3        6.52        4.99      0.86 o
  -5   0   3        3.32        3.56      0.65 o
  -4   0   3       24.95       25.53      0.92 o
  -3   0   3        3.91        3.79      0.42 o
  -2   0   3      289.31      306.26      6.49 o
  -1   0   3      251.96      236.34      6.08 o
   0   0   3      495.13      512.86      7.09 o
   1   0   3     1134.73     1149.89     23.59 o
   2   0   3     1237.04     1294.00     24.01 o
   3   0   3      347.59      374.21      4.71 o
   4   0   3        3.83        4.52      0.47 o
   5   0   3      307.22      303.90      7.53 o
   6   0   3       14.83       14.71      1.13 o
   7   0   3        2.98        3.06      0.71 o
   8   0   3        2.29        2.13      0.99 o
  -7   1   3       23.07       24.09      2.03 o
  -6   1   3        9.49        6.30      1.00 o
  -5   1   3       11.06       12.26      0.97 o
  -4   1   3       38.19       38.18      1.22 o
  -3   1   3      243.07      276.97      5.35 o
  -2   1   3        4.65        3.22      0.37 o
  -1   1   3        5.75        4.94      0.35 o
   0   1   3       81.40       91.39      0.94 o
   1   1   3      674.12      745.36     14.42 o
   2   1   3       35.87       38.83      0.73 o
   3   1   3       87.04      104.52      3.43 o
   4   1   3      151.86      141.69      1.60 o
   5   1   3       14.71       15.57      0.75 o
   6   1   3       27.59       29.00      0.98 o
   7   1   3        1.43        0.95      0.63 o
   8   1   3        0.05       -0.35      0.70 o
  -7   2   3        0.50        1.41      0.93 o
  -6   2   3        9.34        9.66      1.23 o
  -5   2   3        9.73       11.33      1.14 o
  -4   2   3       10.36       10.38      0.73 o
  -3   2   3       80.50       76.56      1.52 o
  -2   2   3        4.44        5.73      0.51 o
  -1   2   3        0.62        1.03      0.40 o
   0   2   3      168.83      165.56      1.71 o
   1   2   3      128.97      125.10      1.59 o
   2   2   3      389.44      362.53      8.33 o
   3   2   3      591.55      585.45      8.39 o
   4   2   3      196.94      202.86      2.95 o
   5   2   3       18.02       18.30      0.74 o
   6   2   3      153.05      156.53      2.07 o
   7   2   3       33.02       30.62      1.26 o
   8   2   3        1.25        1.78      1.06 o
  -7   3   3       15.82       18.89      1.97 o
  -6   3   3       34.16       30.34      1.93 o
  -5   3   3        9.12        4.46      0.86 o
  -4   3   3       15.07       14.85      1.03 o
  -3   3   3      289.40      294.11      6.31 o
  -2   3   3       17.09       22.26      0.97 o
  -1   3   3        4.33        4.14      0.47 o
   0   3   3      237.83      251.02      4.33 o
   1   3   3       44.37       50.93      0.93 o
   2   3   3      210.37      225.82      4.01 o
   3   3   3       94.53      103.37      1.94 o
   4   3   3       54.49       58.01      1.29 o
   5   3   3       98.09       95.67      2.23 o
   6   3   3       53.34       56.04      1.86 o
   7   3   3       11.68       12.54      1.24 o
   8   3   3        1.91        2.06      0.92 o
  -6   4   3        0.10       -0.33      0.68 o
  -5   4   3        2.37        1.73      0.88 o
  -4   4   3       74.09       70.45      2.16 o
  -3   4   3       34.17       34.70      1.47 o
  -2   4   3      211.61      196.69      7.05 o
  -1   4   3        1.11        0.48      0.26 o
   0   4   3       92.92       95.02      1.54 o
   1   4   3       49.77       44.22      3.46 o
   2   4   3      305.12      313.42      3.74 o
   3   4   3      106.24       98.02      1.22 o
   4   4   3       40.70       41.33      1.18 o
   5   4   3        7.95        8.42      0.94 o
   6   4   3        0.27        0.29      0.60 o
   7   4   3       17.03       17.01      1.62 o
   8   4   3        2.89        1.80      0.95 o
  -6   5   3       15.47       12.77      2.53 o
  -5   5   3        8.00        5.05      1.19 o
  -4   5   3        0.50       -0.13      0.61 o
  -3   5   3       40.48       37.14      1.66 o
  -2   5   3       93.98       89.00      5.52 o
  -1   5   3       40.49       35.66      1.18 o
   0   5   3       24.47       25.49      1.00 o
   1   5   3        0.52        0.27      0.30 o
   2   5   3       45.64       43.18      1.21 o
   3   5   3       35.14       38.67      1.43 o
   4   5   3       27.52       30.37      1.38 o
   5   5   3        7.18        6.62      0.88 o
   6   5   3        8.79        8.77      1.07 o
   7   5   3        2.88        1.01      0.92 o
   8   5   3        1.43        0.70      1.06 o
  -5   6   3        3.20        2.93      1.15 o
  -4   6   3        4.70        3.66      0.95 o
  -3   6   3       51.65       50.78      2.31 o
  -2   6   3        0.53        0.70      0.61 o
  -1   6   3      111.41      114.86      3.64 o
   0   6   3       21.02       23.57      1.07 o
   1   6   3       13.15       15.19      0.91 o
   2   6   3        8.86        8.60      1.19 o
   3   6   3       26.43       25.42      1.48 o
   4   6   3       30.97       31.10      1.48 o
   5   6   3        1.37        1.44      0.67 o
   6   6   3        0.03        0.07      0.60 o
   7   6   3        0.08        0.29      0.84 o
  -4   7   3        1.88        2.00      0.95 o
  -3   7   3        0.16       -0.15      0.75 o
  -2   7   3       50.51       51.66      2.04 o
  -1   7   3        0.15       -0.28      0.66 o
   0   7   3       30.18       28.59      1.65 o
   1   7   3       10.62       10.21      1.19 o
   2   7   3       10.91       11.49      1.25 o
   3   7   3       36.95       35.56      1.82 o
   4   7   3        2.61        3.51      0.93 o
   5   7   3        1.04        0.37      0.67 o
   6   7   3        0.79        1.21      0.84 o
   7   7   3        0.10       -0.05      0.98 o
  -3   8   3        7.86        7.27      1.22 o
  -2   8   3       13.28       12.02      1.55 o
  -1   8   3       19.34       20.27      1.79 o
   0   8   3        8.69        9.98      1.62 o
   1   8   3       29.68       31.85      2.26 o
   2   8   3        0.07        1.43      0.79 o
   3   8   3        0.97       -0.05      0.72 o
   4   8   3        0.57       -0.48      0.71 o
   5   8   3        2.11        1.68      1.00 o
   6   8   3        0.38        0.22      1.47 o
  -2   9   3        0.61       -0.79      1.23 o
  -1   9   3       18.72       20.47      2.29 o
   0   9   3        0.01       -0.32      1.02 o
   1   9   3        0.08        1.46      1.10 o
   2   9   3        1.03        0.93      1.04 o
   3   9   3        0.53        0.57      0.87 o
   4   9   3        7.31        6.86      1.41 o
   5   9   3        0.01        0.25      1.57 o
   1  10   3        0.20        0.21      1.17 o
   2  10   3        4.02        2.30      1.33 o
   3  10   3        0.07        0.37      1.12 o
   4  10   3        0.40        1.00      1.39 o
  -4  -9   4        0.74        1.68      1.18 o
  -3  -9   4        7.76        5.74      1.73 o
  -2  -9   4        0.09        0.61      0.94 o
  -1  -9   4        3.37        2.53      1.15 o
   0  -9   4        0.44       -0.07      0.92 o
   1  -9   4        5.16        4.93      1.39 o
   2  -9   4        5.15        6.93      1.40 o
  -5  -8   4        0.64        1.06      1.04 o
  -4  -8   4        6.84        4.55      1.26 o
  -3  -8   4        7.92        6.66      1.00 o
  -2  -8   4        5.56        5.26      1.04 o
  -1  -8   4        3.98        3.97      1.14 o
   0  -8   4        0.02       -0.70      0.70 o
   1  -8   4        1.24        1.05      0.83 o
   2  -8   4       29.12       29.93      4.04 o
   3  -8   4        0.65        0.91      1.12 o
  -6  -7   4        0.17       -0.69      0.92 o
  -5  -7   4        0.00        0.49      1.19 o
  -4  -7   4       17.67       13.49      1.65 o
  -3  -7   4        1.88        0.89      0.68 o
  -2  -7   4       28.18       29.72      1.68 o
  -1  -7   4        7.01        6.00      1.12 o
   0  -7   4        9.33        8.75      1.17 o
   1  -7   4        5.17        3.71      0.94 o
   2  -7   4       29.16       31.62      2.24 o
   3  -7   4       15.81       17.94      1.64 o
   4  -7   4        0.47        0.43      0.79 o
  -7  -6   4        0.00       -0.22      1.06 o
  -6  -6   4        1.23        1.50      1.37 o
  -5  -6   4        0.03       -0.37      0.77 o
  -4  -6   4        2.86        2.82      0.94 o
  -3  -6   4       32.62       27.04      1.49 o
  -2  -6   4       11.11        9.69      1.07 o
  -1  -6   4       27.98       27.94      1.27 o
   0  -6   4       34.00       39.00      1.51 o
   1  -6   4        1.74        2.97      0.68 o
   2  -6   4       22.00       23.15      2.08 o
   3  -6   4       75.97       74.89      2.35 o
   4  -6   4        5.16        6.65      1.10 o
   5  -6   4       34.76       34.10      2.16 o
  -7  -5   4        0.02       -0.78      1.20 o
  -6  -5   4       15.05       11.87      1.61 o
  -5  -5   4        0.02       -0.15      0.68 o
  -4  -5   4       18.55       18.42      1.72 o
  -3  -5   4        2.87        3.18      0.73 o
  -2  -5   4       58.31       62.08      1.90 o
  -1  -5   4       26.17       25.76      2.56 o
   0  -5   4       63.04       57.67      1.38 o
   1  -5   4       31.21       29.27      1.29 o
   2  -5   4        4.58        5.46      0.79 o
   3  -5   4      164.97      162.11      5.81 o
   4  -5   4       25.28       22.97      1.80 o
   5  -5   4        1.71        0.80      0.75 o
   6  -5   4        5.32        5.79      1.21 o
  -7  -4   4        1.58        1.15      0.90 o
  -6  -4   4        0.75        0.04      0.67 o
  -5  -4   4        0.43        0.60      0.61 o
  -4  -4   4       11.30        8.22      1.18 o
  -3  -4   4        3.33        2.69      0.50 o
  -2  -4   4        4.17        3.48      0.55 o
  -1  -4   4       99.35      105.53      2.33 o
   0  -4   4      140.56      136.62      2.31 o
   1  -4   4       74.55       87.49      2.22 o
   2  -4   4       14.57       13.56      1.00 o
   3  -4   4      311.83      310.74      7.38 o
   4  -4   4        1.25        2.74      0.71 o
   5  -4   4        0.00        0.15      0.68 o
   6  -4   4       19.43       21.95      1.79 o
  -7  -3   4        0.03       -0.11      0.76 o
  -6  -3   4        2.69        1.99      0.82 o
  -5  -3   4       57.23       49.12      2.00 o
  -4  -3   4        0.95        0.82      0.48 o
  -3  -3   4       48.23       50.82      1.21 o
  -2  -3   4       21.06       14.99      3.61 o
  -1  -3   4      201.23      203.07      2.24 o
   0  -3   4        6.53        8.25      0.55 o
   1  -3   4       76.29       75.67      1.46 o
   2  -3   4      209.25      207.53      4.09 o
   3  -3   4        1.94        1.76      0.49 o
   4  -3   4      158.90      157.47      3.74 o
   5  -3   4       10.48       11.38      1.29 o
   6  -3   4        4.75        3.47      1.03 o
   7  -3   4        6.33        6.24      1.21 o
  -7  -2   4        0.58        0.80      0.83 o
  -6  -2   4        7.34        6.05      0.91 o
  -5  -2   4        8.43        8.58      0.95 o
  -4  -2   4       19.95       20.03      1.17 o
  -3  -2   4       73.96       69.59      1.76 o
  -2  -2   4       29.19       35.84      0.87 o
  -1  -2   4       58.24       67.88      1.12 o
   0  -2   4      670.82      543.71     62.10 o
   1  -2   4      572.37      587.36      8.07 o
   2  -2   4      363.09      382.95      6.59 o
   3  -2   4       51.03       49.78      1.07 o
   4  -2   4      659.78      664.99     19.55 o
   5  -2   4      238.41      241.59      9.39 o
   6  -2   4        5.94        6.22      0.98 o
   7  -2   4        0.16       -0.30      0.69 o
  -7  -1   4        4.68        4.23      0.87 o
  -6  -1   4        4.77        4.58      0.79 o
  -5  -1   4       91.12       89.37      3.83 o
  -4  -1   4       10.85       10.33      0.74 o
  -3  -1   4        0.22        0.66      0.22 o
  -2  -1   4       22.96       23.92      0.94 o
  -1  -1   4        0.54        1.16      0.22 o
   0  -1   4      180.67      190.74      1.85 o
   1  -1   4       48.44       47.40      0.79 o
   2  -1   4      225.56      256.73      2.05 o
   3  -1   4      620.81      570.10      6.01 o
   4  -1   4       69.51       71.04      1.88 o
   5  -1   4       18.41       20.28      1.24 o
   6  -1   4        1.73        1.09      0.70 o
   7  -1   4        0.26        0.08      0.60 o
   8  -1   4        4.33        3.52      1.10 o
  -7   0   4        0.19        0.44      0.70 o
  -6   0   4       47.77       51.85      1.98 o
  -5   0   4        7.88        8.17      0.93 o
  -4   0   4       69.45       71.50      2.91 o
  -3   0   4        3.28        3.67      0.40 o
  -2   0   4       14.76       11.53      0.66 o
  -1   0   4        6.04        5.95      0.48 o
   0   0   4      592.67      558.67      8.70 o
   1   0   4      208.26      189.17      1.93 o
   2   0   4      860.27      875.94     17.69 o
   3   0   4      187.08      201.08      2.63 o
   4   0   4      124.66      114.14      1.65 o
   5   0   4      214.00      231.00      6.26 o
   6   0   4      124.61      128.33      2.69 o
   7   0   4        0.42       -0.11      0.55 o
   8   0   4        0.16       -0.06      0.79 o
  -7   1   4        7.55        6.09      1.26 o
  -6   1   4        1.34        0.76      0.73 o
  -5   1   4       49.83       47.23      2.24 o
  -4   1   4      264.04      259.30      3.80 o
  -3   1   4        0.96        0.73      0.32 o
  -2   1   4       21.37       16.49      0.81 o
  -1   1   4       16.50       16.21      0.55 o
   0   1   4       22.01       22.11      0.91 o
   1   1   4      139.74      135.15      2.44 o
   2   1   4      185.62      198.64      4.96 o
   3   1   4      621.55      713.14     18.56 o
   4   1   4      307.45      306.60      5.12 o
   5   1   4       54.63       53.64      1.47 o
   6   1   4       92.78      103.12      3.89 o
   7   1   4        6.85        6.31      1.04 o
   8   1   4        0.16       -0.60      0.67 o
  -7   2   4        0.64        1.46      0.96 o
  -6   2   4        0.14       -0.09      0.66 o
  -5   2   4      131.28      136.33      4.68 o
  -4   2   4        0.36        0.90      0.49 o
  -3   2   4      212.07      199.26      4.86 o
  -2   2   4        2.87        5.04      0.48 o
  -1   2   4      154.62      143.98      1.80 o
   0   2   4      204.73      205.99      4.11 o
   1   2   4      440.70      458.99      5.61 o
   2   2   4      277.95      280.28      4.96 o
   3   2   4       87.52       80.51      1.19 o
   4   2   4        2.71        2.57      0.42 o
   5   2   4        6.21        3.62      0.85 o
   6   2   4        4.22        4.47      0.80 o
   7   2   4        9.36        9.98      1.06 o
   8   2   4        2.19        2.05      1.10 o
  -6   3   4        3.92        4.08      1.02 o
  -5   3   4        0.65        0.79      0.66 o
  -4   3   4      157.39      140.94      4.81 o
  -3   3   4       26.85       27.94      2.20 o
  -2   3   4       34.11       31.68      1.98 o
  -1   3   4       82.92       59.23      2.19 o
   0   3   4      391.01      412.25     10.95 o
   1   3   4      803.55      870.80      6.25 o
   2   3   4      159.42      159.60      2.28 o
   3   3   4        8.44        9.53      0.71 o
   4   3   4       20.34       21.65      1.00 o
   5   3   4       14.42       14.36      1.02 o
   6   3   4        4.17        4.59      1.10 o
   7   3   4        1.55        0.89      0.76 o
   8   3   4        0.41        0.15      0.79 o
  -6   4   4        1.24        1.61      0.91 o
  -5   4   4       10.80        9.87      1.25 o
  -4   4   4       74.88       68.69      3.39 o
  -3   4   4       57.45       49.96      3.61 o
  -2   4   4       54.16       45.98      5.15 o
  -1   4   4       92.70       90.46      2.23 o
   0   4   4       10.50       10.53      0.70 o
   1   4   4      193.02      181.16      2.00 o
   2   4   4        1.27        1.94      0.47 o
   3   4   4      170.38      173.69      3.29 o
   4   4   4       10.67       11.39      0.87 o
   5   4   4       11.45       11.86      1.17 o
   6   4   4        1.12        2.06      0.78 o
   7   4   4        2.15        1.75      1.07 o
   8   4   4        1.96        1.36      1.03 o
  -5   5   4        8.60        9.44      1.48 o
  -4   5   4        0.63       -0.07      0.73 o
  -3   5   4      152.92      141.87      6.67 o
  -2   5   4       10.11        9.09      0.96 o
  -1   5   4        5.13        5.62      0.67 o
   0   5   4       50.82       45.78      1.29 o
   1   5   4      170.71      171.43      6.52 o
   2   5   4      398.93      419.14      7.86 o
   3   5   4       61.35       56.35      1.92 o
   4   5   4        0.66        1.73      0.69 o
   5   5   4        7.61        7.68      1.07 o
   6   5   4        1.27        0.65      0.83 o
   7   5   4        9.33        9.88      1.60 o
   8   5   4        1.97        2.45      1.41 o
  -5   6   4        0.42        0.55      1.02 o
  -4   6   4       24.43       23.88      2.89 o
  -3   6   4       14.72       14.55      1.79 o
  -2   6   4      116.55      120.48      4.06 o
  -1   6   4        2.92        3.31      0.71 o
   0   6   4       68.84       72.32      1.72 o
   1   6   4        2.20        1.92      0.59 o
   2   6   4       46.53       49.65      1.96 o
   3   6   4        0.32        0.21      0.59 o
   4   6   4       18.48       20.06      1.56 o
   5   6   4        8.61       10.84      1.40 o
   6   6   4        1.79        1.80      0.86 o
   7   6   4        2.65        0.96      1.17 o
  -4   7   4        8.40        7.80      1.47 o
  -3   7   4        0.35       -0.53      0.68 o
  -2   7   4       48.79       47.96      2.01 o
  -1   7   4        1.06        1.01      0.64 o
   0   7   4       39.24       41.33      2.35 o
   1   7   4       12.14       12.29      1.67 o
   2   7   4        1.33        0.55      0.69 o
   3   7   4       55.31       57.82      6.61 o
   4   7   4        5.02        6.04      1.81 o
   5   7   4        1.82        1.51      0.82 o
   6   7   4        0.37        1.72      2.73 o
   7   7   4        0.23        0.29      1.21 o
  -3   8   4        8.05        8.64      1.34 o
  -2   8   4        0.19       -0.52      0.82 o
  -1   8   4       22.29       19.49      2.12 o
   0   8   4        4.88        3.87      1.30 o
   1   8   4        4.36        3.77      1.20 o
   2   8   4        8.07       10.86      1.37 o
   3   8   4        8.58        7.95      1.22 o
   4   8   4        0.86        1.99      1.74 o
   5   8   4        1.50        2.15      1.74 o
   6   8   4        1.66        1.99      2.89 o
  -1   9   4        5.76        5.16      1.58 o
   0   9   4        4.39        3.26      1.39 o
   1   9   4       27.62       27.29      2.80 o
   2   9   4        1.89        2.29      1.14 o
   3   9   4        2.63        3.37      1.10 o
   4   9   4        3.42        3.74      1.48 o
   5   9   4        0.04        1.19      1.96 o
   1  10   4        0.07       -0.72      1.19 o
   2  10   4        0.10        0.73      1.15 o
   3  10   4        3.50        3.34      1.41 o
  -4  -9   5        0.52       -0.07      1.09 o
  -3  -9   5        0.44        1.53      1.46 o
  -2  -9   5        0.28        0.60      1.01 o
  -1  -9   5        0.11        0.51      0.98 o
   0  -9   5        0.77        0.40      1.00 o
   1  -9   5        6.94        6.12      1.50 o
  -5  -8   5        0.44        0.05      1.05 o
  -4  -8   5        1.01        1.02      1.03 o
  -3  -8   5        0.01       -0.12      0.88 o
  -2  -8   5        0.03        0.45      0.83 o
  -1  -8   5       10.03        9.66      1.49 o
   0  -8   5        0.59        0.14      0.78 o
   1  -8   5       12.08       12.60      1.79 o
   2  -8   5        0.12        0.13      0.84 o
   3  -8   5        0.65        0.33      1.11 o
  -6  -7   5        0.27       -0.04      1.27 o
  -5  -7   5        4.46        3.45      1.23 o
  -4  -7   5        3.11        2.46      1.06 o
  -3  -7   5        3.96        3.42      0.88 o
  -2  -7   5        0.00        0.34      0.62 o
  -1  -7   5        0.04       -0.23      0.69 o
   0  -7   5        5.66        6.01      1.15 o
   1  -7   5        0.71        0.55      0.74 o
   2  -7   5       21.24       22.59      1.97 o
   3  -7   5        1.05        0.96      0.87 o
   4  -7   5        7.02        5.86      1.15 o
  -6  -6   5        1.96        2.35      1.16 o
  -5  -6   5        0.41       -0.47      0.81 o
  -4  -6   5        7.72        6.70      1.26 o
  -3  -6   5        9.79        7.72      1.02 o
  -2  -6   5       16.98       19.26      1.42 o
  -1  -6   5        2.84        3.13      0.73 o
   0  -6   5       36.70       39.22      1.51 o
   1  -6   5        0.26        0.25      0.55 o
   2  -6   5      105.53      113.08      4.59 o
   3  -6   5       67.69       66.97      3.88 o
   4  -6   5        0.12       -0.11      0.74 o
   5  -6   5        3.52        2.36      0.94 o
  -7  -5   5        1.20        2.39      1.17 o
  -6  -5   5        0.92        0.71      0.97 o
  -5  -5   5        0.04        0.17      0.70 o
  -4  -5   5        7.47        5.67      1.15 o
  -3  -5   5       24.54       23.99      1.35 o
  -2  -5   5       13.31       12.17      1.09 o
  -1  -5   5        0.24        0.54      0.42 o
   0  -5   5       23.16       24.52      1.02 o
   1  -5   5       74.34       77.43      1.93 o
   2  -5   5        2.14        3.05      0.69 o
   3  -5   5        0.24       -0.19      0.53 o
   4  -5   5        0.13        0.23      0.75 o
   5  -5   5       10.19        8.91      1.39 o
   6  -5   5        9.61        8.59      1.32 o
  -7  -4   5        0.01       -0.06      0.82 o
  -6  -4   5        0.91        0.06      0.69 o
  -5  -4   5        3.85        2.58      0.86 o
  -4  -4   5        0.46       -0.06      0.65 o
  -3  -4   5        3.06        4.05      0.60 o
  -2  -4   5       30.63       26.43      1.05 o
  -1  -4   5       22.42       24.10      1.00 o
   0  -4   5       70.35       72.68      1.44 o
   1  -4   5      117.79      115.92      2.15 o
   2  -4   5       87.57       83.61      2.30 o
   3  -4   5      104.61      106.59      2.35 o
   4  -4   5      249.16      237.50      6.27 o
   5  -4   5        0.27        0.46      0.75 o
   6  -4   5        1.27        0.73      0.89 o
  -7  -3   5        1.59        1.26      0.92 o
  -6  -3   5       14.55       14.18      1.49 o
  -5  -3   5        8.04        7.77      1.13 o
  -4  -3   5        2.39        2.67      0.63 o
  -3  -3   5        1.25        0.69      0.45 o
  -2  -3   5       62.71       61.01      1.38 o
  -1  -3   5       79.45       74.14      1.48 o
   0  -3   5        2.70        1.78      0.35 o
   1  -3   5      425.72      471.47     10.61 o
   2  -3   5      238.25      241.82      5.35 o
   3  -3   5       46.73       38.11      8.22 o
   4  -3   5      138.03      138.79      6.01 o
   5  -3   5        8.41        8.02      1.08 o
   6  -3   5        0.26       -0.07      0.74 o
   7  -3   5       15.78       16.09      1.67 o
  -7  -2   5       17.10       18.32      1.82 o
  -6  -2   5        2.70        2.61      0.78 o
  -5  -2   5        2.97        3.06      0.73 o
  -4  -2   5        0.01       -0.38      0.43 o
  -3  -2   5       45.17       46.21      1.45 o
  -2  -2   5       91.50       89.60      2.06 o
  -1  -2   5       37.49       37.25      0.91 o
   0  -2   5        3.81        3.03      0.59 o
   1  -2   5      253.18      264.33      4.34 o
   2  -2   5       16.40       20.38      0.73 o
   3  -2   5      118.31      103.94      1.80 o
   4  -2   5        0.26        0.00      0.49 o
   5  -2   5       63.28       67.15      2.13 o
   6  -2   5       33.34       34.07      2.10 o
   7  -2   5        6.11        7.06      1.23 o
  -7  -1   5        0.08       -0.30      0.69 o
  -6  -1   5       23.10       20.68      1.53 o
  -5  -1   5        9.27        8.60      1.00 o
  -4  -1   5       20.70       19.82      1.37 o
  -3  -1   5       46.71       38.90      1.62 o
  -2  -1   5      167.33      168.83      3.73 o
  -1  -1   5      745.03      821.15     15.15 o
   0  -1   5      350.43      330.86     12.51 o
   1  -1   5       10.57        8.92      0.48 o
   2  -1   5      573.14      686.56     11.81 o
   3  -1   5       81.93       87.07      1.71 o
   4  -1   5       21.98       23.95      0.98 o
   5  -1   5      111.24      109.66      3.86 o
   6  -1   5        1.71        1.57      0.67 o
   7  -1   5        4.53        4.92      1.00 o
   8  -1   5       10.89       11.59      1.55 o
  -7   0   5        0.73        0.40      0.75 o
  -6   0   5       36.56       38.32      2.69 o
  -5   0   5       20.68       20.90      1.37 o
  -4   0   5        0.83        1.00      0.48 o
  -3   0   5        3.12        2.83      0.50 o
  -2   0   5      179.84      169.85      2.87 o
  -1   0   5      748.16      813.01     12.42 o
   0   0   5        7.69        7.13      0.40 o
   1   0   5      591.17      609.94      8.25 o
   2   0   5       56.77       68.47      1.24 o
   3   0   5       87.16       87.97      1.54 o
   4   0   5        3.94        2.70      0.40 o
   5   0   5       41.48       34.27      2.90 o
   6   0   5        1.58        1.64      0.63 o
   7   0   5       31.44       33.55      1.86 o
   8   0   5       12.07       14.02      1.62 o
  -7   1   5        3.90        4.35      1.18 o
  -6   1   5        2.16        2.11      0.86 o
  -5   1   5       68.65       63.34      2.21 o
  -4   1   5       24.21       24.00      1.49 o
  -3   1   5        0.23       -0.26      0.32 o
  -2   1   5      156.29      132.76      3.37 o
  -1   1   5     1232.61     1352.36     27.78 o
   0   1   5     2939.67     3118.84     52.50 o
   1   1   5      662.80      673.97      3.68 o
   2   1   5       72.77       76.25      2.10 o
   3   1   5        7.24        6.52      0.46 o
   4   1   5        2.10        2.83      0.40 o
   5   1   5       36.52       33.60      1.23 o
   6   1   5        0.07       -0.05      0.54 o
   7   1   5        2.53        3.54      0.91 o
   8   1   5        9.55       12.07      1.35 o
  -7   2   5        0.67        0.72      0.92 o
  -6   2   5       17.12       16.17      1.74 o
  -5   2   5       17.86       16.62      1.40 o
  -4   2   5       99.19       95.61      4.67 o
  -3   2   5       38.37       35.08      1.71 o
  -2   2   5       73.90       73.90      1.60 o
  -1   2   5      112.04       95.88      2.47 o
   0   2   5      815.73      822.46     11.15 o
   1   2   5       60.01       70.22      1.14 o
   2   2   5      603.87      627.43     10.31 o
   3   2   5       51.79       56.46      1.66 o
   4   2   5       52.45       53.45      1.18 o
   5   2   5       18.04       18.33      1.37 o
   6   2   5       20.14       21.14      1.45 o
   7   2   5        7.81        8.59      1.11 o
   8   2   5        5.37        4.41      1.29 o
  -6   3   5       17.11       17.38      1.82 o
  -5   3   5        1.07        0.81      0.73 o
  -4   3   5       59.44       50.25      5.21 o
  -3   3   5        9.22        9.26      0.75 o
  -2   3   5       62.95       65.13      2.09 o
  -1   3   5      132.11      125.80      4.49 o
   0   3   5      228.55      257.65     13.56 o
   1   3   5     1243.96     1373.35     10.91 o
   2   3   5      341.23      315.13      4.75 o
   3   3   5       23.11       25.71      1.01 o
   4   3   5       85.16       97.73      3.62 o
   5   3   5        2.98        2.25      0.68 o
   6   3   5       26.25       27.86      1.70 o
   7   3   5        0.06       -0.01      0.70 o
   8   3   5        0.66        0.23      0.88 o
  -6   4   5        0.04       -0.45      0.82 o
  -5   4   5       31.11       27.75      1.84 o
  -4   4   5        5.67        3.75      0.97 o
  -3   4   5       94.48       88.20      5.79 o
  -2   4   5       57.73       56.20      1.52 o
  -1   4   5       31.30       30.89      1.81 o
   0   4   5      163.29      148.21      7.83 o
   1   4   5      136.38      138.20      1.62 o
   2   4   5        2.55        4.66      0.59 o
   3   4   5       63.27       63.69      2.17 o
   4   4   5       51.77       40.34     10.61 o
   5   4   5       17.35       18.83      1.46 o
   6   4   5       29.50       31.48      2.32 o
   7   4   5        3.57        2.57      1.12 o
   8   4   5        5.81        4.71      1.21 o
  -5   5   5       17.60       15.51      1.59 o
  -4   5   5        0.03        0.03      0.64 o
  -3   5   5       21.69       21.61      1.42 o
  -2   5   5       66.05       61.01      2.38 o
  -1   5   5      410.95      404.13     14.59 o
   0   5   5       67.41       67.13      3.78 o
   1   5   5       37.97       40.48      1.19 o
   2   5   5      108.64      114.01      2.60 o
   3   5   5       47.40       43.60      1.75 o
   4   5   5        3.98        4.98      0.87 o
   5   5   5        0.24        0.09      0.65 o
   6   5   5        0.13        0.58      0.84 o
   7   5   5        0.54        0.06      0.85 o
   8   5   5        4.32        3.80      1.65 o
  -4   6   5        7.52        7.37      1.40 o
  -3   6   5        0.73        0.57      0.68 o
  -2   6   5        2.60        3.41      0.79 o
  -1   6   5        0.01        0.16      0.59 o
   0   6   5        0.26        0.02      0.47 o
   1   6   5      152.59      166.60      4.40 o
   2   6   5       11.86       12.23      1.22 o
   3   6   5        3.68        4.48      0.89 o
   4   6   5       16.75       17.70      1.86 o
   5   6   5        3.39        4.33      1.00 o
   6   6   5       14.91       16.00      1.97 o
   7   6   5        3.13        2.94      1.32 o
  -4   7   5        5.16        5.16      1.47 o
  -3   7   5        2.60        2.69      0.95 o
  -2   7   5        4.98        5.58      1.01 o
  -1   7   5       47.77       42.77      3.21 o
   0   7   5      194.92      192.02      9.79 o
   1   7   5       25.68       23.63      1.69 o
   2   7   5       35.44       38.13      1.90 o
   3   7   5        3.13        2.82      0.87 o
   4   7   5        3.71        4.10      1.00 o
   5   7   5        1.40        2.61      2.67 o
   6   7   5        0.00        0.30      2.09 o
   7   7   5        0.00        0.20      1.23 o
  -3   8   5        0.17       -0.22      1.69 o
  -2   8   5        0.04       -0.54      1.07 o
  -1   8   5        3.27        2.65      1.28 o
   0   8   5       16.13       17.53      2.08 o
   1   8   5        0.04       -0.69      0.79 o
   2   8   5       40.02       38.75      2.08 o
   3   8   5        0.55        0.16      0.78 o
   4   8   5        0.03        0.55      1.88 o
   5   8   5       12.85       14.17      1.57 o
   6   8   5        1.04        3.70      4.91 o
  -1   9   5        0.44        0.25      1.22 o
   0   9   5        2.65        2.86      1.31 o
   1   9   5       22.27       26.84      2.62 o
   2   9   5        4.94        4.09      1.42 o
   3   9   5        4.35        5.26      1.25 o
   4   9   5        0.20       -0.76      0.80 o
   5   9   5        0.99        1.23      0.98 o
   2  10   5        0.14        0.28      1.37 o
   3  10   5        4.10        2.72      2.67 o
  -3  -9   6        0.19        0.03      1.31 o
  -2  -9   6        1.31        1.00      1.40 o
  -1  -9   6        0.16        0.65      1.02 o
   0  -9   6        0.16        0.17      1.04 o
   1  -9   6        0.54        0.49      1.00 o
  -5  -8   6        1.40        1.14      1.47 o
  -4  -8   6        2.40        1.53      1.09 o
  -3  -8   6        0.54        0.63      0.95 o
  -2  -8   6        0.38        0.48      0.86 o
  -1  -8   6        3.60        3.71      1.14 o
   0  -8   6        2.47        3.06      1.08 o
   1  -8   6        2.04        2.18      1.11 o
   2  -8   6       22.77       21.95      4.03 o
   3  -8   6        0.04        0.17      1.18 o
  -5  -7   6        0.02       -0.68      0.91 o
  -4  -7   6        5.13        4.65      1.25 o
  -3  -7   6        0.42       -0.21      0.84 o
  -2  -7   6        0.51        0.43      0.66 o
  -1  -7   6       10.03       10.45      1.46 o
   0  -7   6        4.36        4.61      1.15 o
   1  -7   6        4.52        4.46      1.12 o
   2  -7   6        6.51        6.91      1.22 o
   3  -7   6        0.78        0.94      0.84 o
   4  -7   6        4.10        3.43      1.20 o
  -6  -6   6        0.38        0.20      0.98 o
  -5  -6   6        0.65        1.25      0.99 o
  -4  -6   6        0.14        1.01      0.89 o
  -3  -6   6        3.87        2.75      0.99 o
  -2  -6   6        0.44        0.41      0.58 o
  -1  -6   6       18.64       16.31      1.36 o
   0  -6   6        5.13        3.64      0.94 o
   1  -6   6       32.35       33.77      1.53 o
   2  -6   6        7.08        7.08      1.00 o
   3  -6   6       25.19       23.55      1.85 o
   4  -6   6        5.80        5.67      1.17 o
   5  -6   6        1.36        2.97      1.13 o
  -6  -5   6        3.10        3.33      1.21 o
  -5  -5   6        1.38        1.60      0.96 o
  -4  -5   6        0.26        0.37      0.78 o
  -3  -5   6       28.53       28.54      1.91 o
  -2  -5   6       16.24       16.07      1.26 o
  -1  -5   6        9.36       10.47      0.90 o
   0  -5   6       34.18       38.07      1.25 o
   1  -5   6       17.06       15.89      1.16 o
   2  -5   6       39.65       42.59      1.63 o
   3  -5   6       96.63       98.94      3.28 o
   4  -5   6        0.09       -0.07      0.68 o
   5  -5   6        0.62        0.45      0.86 o
   6  -5   6       10.50       11.44      1.68 o
  -7  -4   6        2.40        2.48      1.05 o
  -6  -4   6        2.25        0.87      0.85 o
  -5  -4   6        0.72        0.38      0.66 o
  -4  -4   6       18.12       19.77      1.84 o
  -3  -4   6       49.47       53.04      2.30 o
  -2  -4   6        1.56        1.00      0.47 o
  -1  -4   6       11.38       11.51      0.86 o
   0  -4   6       47.87       40.66      1.85 o
   1  -4   6        5.39        6.44      0.64 o
   2  -4   6       33.10       29.86      1.32 o
   3  -4   6       77.03       71.33      3.26 o
   4  -4   6        2.95        2.85      0.88 o
   5  -4   6       68.22       67.86      2.69 o
   6  -4   6        9.65       10.20      1.49 o
  -7  -3   6        2.88        2.98      1.09 o
  -6  -3   6        1.24        1.16      0.85 o
  -5  -3   6        2.76        2.58      0.86 o
  -4  -3   6       18.83       17.85      1.24 o
  -3  -3   6       53.26       60.81      1.75 o
  -2  -3   6      413.48      423.75      4.06 o
  -1  -3   6      112.64      107.77      2.22 o
   0  -3   6       43.00       42.69      1.82 o
   1  -3   6        2.28        2.31      0.42 o
   2  -3   6        2.10        2.55      0.45 o
   3  -3   6       14.40       15.35      1.18 o
   4  -3   6       76.76       71.28      2.91 o
   5  -3   6       11.77       14.77      1.37 o
   6  -3   6       15.54       17.68      1.62 o
   7  -3   6        3.05        2.24      1.14 o
  -7  -2   6        2.83        2.22      1.04 o
  -6  -2   6        5.27        6.79      1.21 o
  -5  -2   6        8.86        6.81      0.95 o
  -4  -2   6        1.98        1.93      0.60 o
  -3  -2   6       57.55       61.49      1.73 o
  -2  -2   6      227.42      231.57      3.16 o
  -1  -2   6        5.82        6.28      0.53 o
   0  -2   6      417.13      392.79      5.00 o
   1  -2   6        1.69        1.62      0.35 o
   2  -2   6      118.99      133.15      1.98 o
   3  -2   6       23.52       21.11      1.20 o
   4  -2   6       45.21       39.65      2.05 o
   5  -2   6        1.39        1.15      0.67 o
   6  -2   6       69.53       68.10      2.74 o
   7  -2   6       12.29       13.60      1.52 o
  -7  -1   6        1.27        0.57      0.81 o
  -6  -1   6        8.44        8.60      1.13 o
  -5  -1   6        3.50        3.46      0.80 o
  -4  -1   6        5.79        6.17      0.83 o
  -3  -1   6       97.77       89.63      2.05 o
  -2  -1   6      223.53      236.10      3.69 o
  -1  -1   6     1356.79     1442.24     18.47 o
   0  -1   6      375.15      350.92      2.68 o
   1  -1   6      135.21      135.37      2.49 o
   2  -1   6      477.12      484.53      7.58 o
   3  -1   6        9.55       15.56      0.86 o
   4  -1   6       46.36       38.01      3.29 o
   5  -1   6       13.56       12.37      1.05 o
   6  -1   6       24.80       28.88      1.63 o
   7  -1   6       22.92       30.44      2.33 o
  -7   0   6       10.98       10.75      1.55 o
  -6   0   6        2.39        1.23      0.68 o
  -5   0   6       12.77       13.47      1.23 o
  -4   0   6       16.86       15.66      1.20 o
  -3   0   6        0.18        0.44      0.44 o
  -2   0   6      109.27      102.47      3.86 o
  -1   0   6      201.67      215.88      3.19 o
   0   0   6       73.41       83.02      1.13 o
   1   0   6      493.70      472.33      6.38 o
   2   0   6       24.72       19.59      0.79 o
   3   0   6      121.50      137.19      2.64 o
   4   0   6      211.48      197.88      4.02 o
   5   0   6        2.47        1.66      0.52 o
   6   0   6       35.67       32.00      1.50 o
   7   0   6       24.73       27.33      1.92 o
   8   0   6        0.10        0.69      0.90 o
  -7   1   6        4.29        4.14      1.20 o
  -6   1   6        0.22       -0.17      0.71 o
  -5   1   6       11.85       12.14      1.19 o
  -4   1   6       51.34       51.24      1.78 o
  -3   1   6      317.00      319.10      7.20 o
  -2   1   6      169.97      175.82      2.62 o
  -1   1   6       10.43       11.99      0.63 o
   0   1   6      301.78      321.92      5.97 o
   1   1   6      384.24      362.51      3.86 o
   2   1   6       40.59       39.83      0.84 o
   3   1   6      421.78      438.52     10.72 o
   4   1   6        0.26        0.49      0.32 o
   5   1   6       36.49       36.21      1.29 o
   6   1   6       71.01       70.67      2.22 o
   7   1   6        1.61        1.28      0.82 o
   8   1   6        9.17       10.15      1.43 o
  -6   2   6       12.00       12.63      1.59 o
  -5   2   6        5.58        4.67      1.01 o
  -4   2   6        7.45        4.47      0.76 o
  -3   2   6        8.86        8.00      0.82 o
  -2   2   6        1.45        0.25      0.33 o
  -1   2   6      409.18      373.30     16.85 o
   0   2   6       10.11       11.69      0.66 o
   1   2   6       18.85       25.49      0.91 o
   2   2   6       71.79       73.86      1.20 o
   3   2   6       41.69       37.53      1.13 o
   4   2   6      118.47      116.04      3.05 o
   5   2   6      183.31      175.72      5.27 o
   6   2   6        0.05        0.53      0.58 o
   7   2   6       31.07       28.42      2.13 o
   8   2   6       13.97       14.05      2.02 o
  -6   3   6        3.72        2.86      1.09 o
  -5   3   6        1.45        1.39      0.77 o
  -4   3   6       18.00       16.67      1.96 o
  -3   3   6      287.36      267.46     15.14 o
  -2   3   6     1106.65     1020.16     51.89 o
  -1   3   6      188.66      179.03      8.18 o
   0   3   6      312.17      354.08      4.07 o
   1   3   6        9.98       12.32      0.71 o
   2   3   6      126.52      123.30      2.56 o
   3   3   6       16.99       20.82      0.98 o
   4   3   6       41.44       34.62      1.54 o
   5   3   6        0.75        0.41      0.61 o
   6   3   6        0.90        0.31      0.64 o
   7   3   6       78.60       79.86      2.87 o
   8   3   6        0.50       -0.59      0.88 o
  -5   4   6        0.93        1.02      0.85 o
  -4   4   6        3.91        4.17      0.91 o
  -3   4   6        2.66        2.61      1.08 o
  -2   4   6      192.19      183.43     10.15 o
  -1   4   6       12.28        8.71      0.72 o
   0   4   6      402.02      369.54     24.45 o
   1   4   6        3.25        4.95      0.48 o
   2   4   6        2.61        2.79      0.56 o
   3   4   6      100.06      100.90      2.12 o
   4   4   6        8.82        9.74      0.90 o
   5   4   6      107.29      105.48      4.32 o
   6   4   6       14.35       14.67      1.76 o
   7   4   6        0.00       -0.13      0.90 o
   8   4   6        4.21        3.37      1.17 o
  -5   5   6        0.97        1.47      0.93 o
  -4   5   6       19.73       20.10      1.68 o
  -3   5   6       16.32       16.70      1.40 o
  -2   5   6       71.16       70.47      2.98 o
  -1   5   6      489.15      467.08     24.90 o
   0   5   6      136.22      126.90      6.41 o
   1   5   6       57.67       61.95      2.20 o
   2   5   6        1.41        0.82      0.50 o
   3   5   6       37.82       26.34      7.15 o
   4   5   6        5.40        5.09      0.93 o
   5   5   6       34.53       36.08      2.22 o
   6   5   6        1.58        1.92      1.02 o
   7   5   6        0.90        0.85      1.07 o
   8   5   6       11.16       10.27      2.00 o
  -4   6   6        0.01        0.30      0.77 o
  -3   6   6        0.17       -0.39      0.66 o
  -2   6   6        0.72        0.50      0.65 o
  -1   6   6      154.39      143.58     11.72 o
   0   6   6        0.42        0.02      0.58 o
   1   6   6       94.01       95.17      2.49 o
   2   6   6        5.16        4.35      0.93 o
   3   6   6        2.73        2.45      0.82 o
   4   6   6       85.05       92.57      5.18 o
   5   6   6       25.11       27.58      4.17 o
   6   6   6       27.99       32.19      4.88 o
   7   6   6        0.01        0.10      0.95 o
  -3   7   6       34.04       35.39      2.30 o
  -2   7   6        5.20        4.65      1.01 o
  -1   7   6        1.20        0.93      0.83 o
   0   7   6       53.90       52.52      6.09 o
   1   7   6       37.59       37.65      2.33 o
   2   7   6        0.23        0.42      0.76 o
   3   7   6        0.32        0.81      0.76 o
   4   7   6       12.29       14.18      2.92 o
   5   7   6        0.00        1.16      1.68 o
   6   7   6       26.17       27.50      3.20 o
   7   7   6        1.76        1.76      1.29 o
  -2   8   6        0.01       -0.35      1.15 o
  -1   8   6        7.50        8.06      1.61 o
   0   8   6       16.84       14.71      1.95 o
   1   8   6        0.11        0.61      1.11 o
   2   8   6       11.48       13.21      1.61 o
   3   8   6        1.40        1.39      0.87 o
   4   8   6        0.35        0.93      1.44 o
   5   8   6        5.80        4.50      4.00 o
   6   8   6        2.62        2.49      2.48 o
  -1   9   6        1.92        1.42      1.54 o
   0   9   6        3.15        3.07      1.42 o
   1   9   6        4.26        5.14      1.52 o
   2   9   6        5.11        4.10      1.38 o
   3   9   6        0.52        0.60      0.93 o
   4   9   6        1.36        2.24      1.09 o
   5   9   6        1.12        1.44      1.14 o
  -2  -9   7        0.49        1.67      1.56 o
  -1  -9   7        0.02       -0.78      1.01 o
   0  -9   7        2.45        1.85      1.21 o
  -4  -8   7        0.02       -0.55      0.98 o
  -3  -8   7        0.17        0.48      1.02 o
  -2  -8   7        1.25        1.46      1.36 o
  -1  -8   7        1.67        2.39      1.04 o
   0  -8   7        3.93        4.31      1.29 o
   1  -8   7       10.14        8.32      1.93 o
   2  -8   7        0.29       -0.08      1.20 o
  -5  -7   7        0.04        0.30      1.07 o
  -4  -7   7        3.11        3.45      1.25 o
  -3  -7   7        0.66        1.76      1.00 o
  -2  -7   7        1.03        0.80      0.92 o
  -1  -7   7        0.05       -0.67      0.70 o
   0  -7   7        0.04       -0.38      0.76 o
   1  -7   7       10.06       11.46      1.58 o
   2  -7   7       39.07       41.86      2.88 o
   3  -7   7        3.52        3.80      1.16 o
   4  -7   7        3.29        4.49      1.24 o
  -6  -6   7        0.51        0.05      1.09 o
  -5  -6   7        1.33        0.84      1.03 o
  -4  -6   7        9.94        8.36      1.45 o
  -3  -6   7        0.35       -0.40      0.71 o
  -2  -6   7        6.26        6.10      1.22 o
  -1  -6   7        0.02       -0.20      0.57 o
   0  -6   7       14.96       11.77      1.43 o
   1  -6   7        6.90        7.13      1.05 o
   2  -6   7       16.25       13.86      1.43 o
   3  -6   7       10.41        9.74      1.36 o
   4  -6   7       36.69       30.00      2.17 o
   5  -6   7        2.73        2.24      1.12 o
  -6  -5   7        0.48        1.33      1.12 o
  -5  -5   7        5.44        4.28      1.21 o
  -4  -5   7        4.79        4.32      1.16 o
  -3  -5   7       39.91       41.05      2.26 o
  -2  -5   7        7.55        8.92      1.28 o
  -1  -5   7        7.15        7.82      0.84 o
   0  -5   7       56.79       62.04      1.76 o
   1  -5   7        0.02        0.30      0.50 o
   2  -5   7        0.35        0.57      0.66 o
   3  -5   7       65.66       63.86      2.47 o
   4  -5   7       24.03       21.79      1.84 o
   5  -5   7       14.11       12.58      1.64 o
  -6  -4   7        0.01        0.01      0.83 o
  -5  -4   7        1.37        0.27      0.77 o
  -4  -4   7        4.22        4.03      1.09 o
  -3  -4   7       30.18       29.31      1.88 o
  -2  -4   7       13.06       10.77      1.08 o
  -1  -4   7       76.85       79.27      2.08 o
   0  -4   7       17.31       13.95      0.87 o
   1  -4   7       53.43       55.44      1.47 o
   2  -4   7       41.63       40.92      2.28 o
   3  -4   7        0.24        0.45      0.60 o
   4  -4   7        4.37        3.06      0.93 o
   5  -4   7       45.41       41.49      2.45 o
   6  -4   7        1.83        1.51      1.02 o
  -7  -3   7        1.52        1.31      1.01 o
  -6  -3   7        1.77        1.43      0.92 o
  -5  -3   7       18.99       18.96      1.69 o
  -4  -3   7       35.08       35.57      1.60 o
  -3  -3   7        6.69        5.83      0.81 o
  -2  -3   7       55.34       58.46      1.70 o
  -1  -3   7       73.98       72.80      1.64 o
   0  -3   7       13.69       15.47      0.76 o
   1  -3   7      452.60      486.73     11.04 o
   2  -3   7        0.82        1.63      0.44 o
   3  -3   7       69.74       70.43      2.37 o
   4  -3   7      105.38      103.40      4.12 o
   5  -3   7       21.58       22.26      1.71 o
   6  -3   7       13.66       15.31      1.52 o
   7  -3   7        5.49        5.78      1.40 o
  -7  -2   7        0.09       -0.52      0.89 o
  -6  -2   7        0.70        1.32      0.87 o
  -5  -2   7       13.59       11.81      1.24 o
  -4  -2   7        1.16        0.52      0.60 o
  -3  -2   7       12.52       12.31      1.05 o
  -2  -2   7       28.59       29.91      1.26 o
  -1  -2   7      131.71      142.59      1.89 o
   0  -2   7       77.98       85.55      1.47 o
   1  -2   7        5.13        5.87      0.57 o
   2  -2   7      105.77       92.73      7.17 o
   3  -2   7      312.59      285.88      4.63 o
   4  -2   7       12.24       12.34      1.12 o
   5  -2   7      107.69      104.40      5.72 o
   6  -2   7       37.39       42.72      2.01 o
   7  -2   7        3.91        3.28      0.99 o
  -7  -1   7        0.00        0.01      1.15 o
  -6  -1   7        5.59        6.39      1.10 o
  -5  -1   7       53.24       59.59      2.53 o
  -4  -1   7      340.25      363.91      6.37 o
  -3  -1   7      101.58       98.57      2.56 o
  -2  -1   7       59.15       65.47      1.72 o
  -1  -1   7       50.52       55.37      0.99 o
   0  -1   7      291.05      274.42     12.67 o
   1  -1   7        1.42        1.04      0.32 o
   2  -1   7      452.13      426.05      7.04 o
   3  -1   7        0.88        0.66      0.40 o
   4  -1   7       37.25       38.83      1.34 o
   5  -1   7      306.81      289.84      7.25 o
   6  -1   7        0.06       -0.03      0.57 o
   7  -1   7        4.81        4.32      1.21 o
  -6   0   7        1.30        0.81      0.74 o
  -5   0   7        0.45        0.83      0.74 o
  -4   0   7      162.37      166.58      3.52 o
  -3   0   7        4.16        4.74      0.86 o
  -2   0   7      128.53      122.19      3.10 o
  -1   0   7       18.91       24.19      0.73 o
   0   0   7      131.26      149.71      1.60 o
   1   0   7      111.49      107.42      1.98 o
   2   0   7        5.43        5.00      0.53 o
   3   0   7      256.74      234.37      4.03 o
   4   0   7      230.80      221.57      3.01 o
   5   0   7        9.07        9.74      0.89 o
   6   0   7       68.27       68.42      2.55 o
   7   0   7       41.12       45.38      4.20 o
   8   0   7       12.60       10.18      1.46 o
  -6   1   7        3.13        2.22      0.98 o
  -5   1   7       18.98       21.94      1.60 o
  -4   1   7       80.90       81.17      2.48 o
  -3   1   7      846.44      832.21     19.74 o
  -2   1   7      231.93      204.39     12.20 o
  -1   1   7      122.92      140.99      1.84 o
   0   1   7      135.81      168.22      3.89 o
   1   1   7      327.30      348.55      4.59 o
   2   1   7       99.49       88.94      1.41 o
   3   1   7      158.10      138.52      2.20 o
   4   1   7        0.00       -0.33      0.35 o
   5   1   7        2.13        3.00      0.69 o
   6   1   7      207.95      196.89      6.08 o
   7   1   7        0.25       -0.51      0.70 o
   8   1   7        1.38        0.54      0.88 o
  -6   2   7        0.51        0.16      0.83 o
  -5   2   7        0.47        0.47      0.73 o
  -4   2   7        0.47        0.29      0.55 o
  -3   2   7      430.44      406.74     25.86 o
  -2   2   7        6.67        6.33      0.80 o
  -1   2   7      232.41      208.72      2.88 o
   0   2   7      121.26      119.52      3.39 o
   1   2   7       28.85       29.34      1.05 o
   2   2   7      530.14      512.02      8.52 o
   3   2   7      154.68      136.45      3.87 o
   4   2   7      258.19      225.61      6.30 o
   5   2   7        9.96       13.92      1.30 o
   6   2   7        2.19        1.77      0.68 o
   7   2   7        9.08       11.23      1.27 o
   8   2   7       10.61        7.84      2.26 o
  -6   3   7        0.13       -0.24      0.83 o
  -5   3   7       27.94       30.43      2.15 o
  -4   3   7       22.58       21.35      1.60 o
  -3   3   7        5.38        5.41      0.78 o
  -2   3   7      251.50      228.83     16.43 o
  -1   3   7      297.79      276.32     17.09 o
   0   3   7        1.86        1.29      0.39 o
   1   3   7       27.46       24.23      0.91 o
   2   3   7      151.68      157.38      3.43 o
   3   3   7       40.38       38.94      1.30 o
   4   3   7      266.32      253.19      6.65 o
   5   3   7        6.92        6.81      1.02 o
   6   3   7       13.89       13.68      1.74 o
   7   3   7       15.53       13.68      1.62 o
   8   3   7        0.44        0.47      0.98 o
  -5   4   7        0.75        1.10      0.90 o
  -4   4   7        0.27       -0.58      0.64 o
  -3   4   7        5.62        5.75      1.04 o
  -2   4   7      216.05      208.89     12.95 o
  -1   4   7        0.85        0.35      0.47 o
   0   4   7       82.35       79.20      1.54 o
   1   4   7      114.30      111.96      1.86 o
   2   4   7        0.19        0.11      0.42 o
   3   4   7      285.85      289.01      4.14 o
   4   4   7       82.47       74.53      2.34 o
   5   4   7       60.80       53.21      2.58 o
   6   4   7        0.84        0.68      0.94 o
   7   4   7        0.24        0.23      1.02 o
   8   4   7        1.43        1.83      1.10 o
  -5   5   7        0.50        0.49      1.80 o
  -4   5   7       45.49       44.89      4.11 o
  -3   5   7       12.26       11.13      1.28 o
  -2   5   7       78.75       72.32      5.03 o
  -1   5   7        8.57        8.76      0.90 o
   0   5   7      122.28      125.42      2.04 o
   1   5   7       12.20       10.08      0.98 o
   2   5   7       91.68       91.28      2.12 o
   3   5   7       31.84       31.06      1.37 o
   4   5   7        5.38        3.92      1.10 o
   5   5   7      155.20      154.22      7.94 o
   6   5   7        1.03        0.52      0.96 o
   7   5   7       15.76       12.60      1.91 o
  -4   6   7       10.08       10.78      1.49 o
  -3   6   7        0.00       -0.67      0.67 o
  -2   6   7       38.52       42.63      4.06 o
  -1   6   7       15.25       15.19      1.66 o
   0   6   7        1.02       -0.16      0.58 o
   1   6   7       23.89       26.84      1.41 o
   2   6   7       12.91       10.88      1.26 o
   3   6   7       27.26       26.31      1.63 o
   4   6   7        3.14        2.57      1.06 o
   5   6   7        0.29        0.88      2.55 o
   6   6   7        2.48        3.32      3.96 o
   7   6   7        5.71        6.55      1.59 o
  -3   7   7       12.90       16.22      1.64 o
  -2   7   7       11.62       10.76      1.83 o
  -1   7   7       23.37       22.46      3.31 o
   0   7   7        2.35        2.14      0.92 o
   1   7   7       23.38       24.92      2.11 o
   2   7   7        0.50        0.12      0.77 o
   3   7   7       43.98       46.55      2.30 o
   4   7   7        0.02        1.09      2.22 o
   5   7   7        3.34        2.27      1.84 o
   6   7   7       13.52       11.03      4.08 o
  -2   8   7        0.12        0.65      2.18 o
  -1   8   7       13.94       12.26      1.95 o
   0   8   7        0.30        0.66      1.02 o
   1   8   7        2.65        2.83      1.24 o
   2   8   7        8.75       10.02      1.42 o
   3   8   7        0.00        0.29      0.84 o
   4   8   7       12.64       14.17      1.68 o
   5   8   7        3.48        3.11      2.93 o
   6   8   7        2.48        2.27      1.42 o
   0   9   7        2.55        2.15      1.52 o
   1   9   7        0.81        2.15      1.25 o
   2   9   7        3.43        3.31      1.36 o
   3   9   7        0.02        0.52      1.02 o
   4   9   7        9.63        9.35      1.54 o
  -3  -8   8        0.95        0.74      1.17 o
  -2  -8   8        0.89       -0.35      1.19 o
  -1  -8   8        2.77        1.77      1.42 o
   0  -8   8        0.34        1.47      1.27 o
   1  -8   8        0.08       -0.09      1.21 o
   2  -8   8        0.31       -0.05      1.11 o
  -4  -7   8        0.79        0.74      1.05 o
  -3  -7   8        0.76        0.96      1.03 o
  -2  -7   8        0.74       -0.21      0.86 o
  -1  -7   8       15.80       16.49      2.31 o
   0  -7   8        1.41        1.63      0.92 o
   1  -7   8        9.24        9.27      1.87 o
   2  -7   8       15.48       17.00      3.89 o
   3  -7   8        3.82        3.25      1.14 o
  -5  -6   8        0.05       -0.21      0.96 o
  -4  -6   8        3.66        3.31      1.21 o
  -3  -6   8        3.23        2.35      1.05 o
  -2  -6   8        9.81        9.42      1.45 o
  -1  -6   8        4.59        4.17      1.11 o
   0  -6   8        5.45        6.69      1.20 o
   1  -6   8       10.83       12.56      1.55 o
   2  -6   8       10.21       11.13      1.38 o
   3  -6   8       15.74       17.91      1.75 o
   4  -6   8        7.10        5.90      1.30 o
  -6  -5   8        8.61        6.67      1.60 o
  -5  -5   8        3.90        3.72      1.28 o
  -4  -5   8        0.18        0.83      0.88 o
  -3  -5   8        0.56        1.52      0.91 o
  -2  -5   8       27.21       26.41      2.74 o
  -1  -5   8        0.20       -0.05      0.58 o
   0  -5   8      100.90      101.10      3.06 o
   1  -5   8        4.28        4.80      0.86 o
   2  -5   8       45.18       47.44      2.07 o
   3  -5   8       55.37       55.75      2.39 o
   4  -5   8        1.65        0.94      0.85 o
   5  -5   8        1.58        0.81      0.91 o
  -6  -4   8       11.46       11.10      1.57 o
  -5  -4   8        0.06       -0.23      0.79 o
  -4  -4   8        0.36       -0.56      0.77 o
  -3  -4   8       13.44       12.12      1.53 o
  -2  -4   8       28.33       25.05      1.46 o
  -1  -4   8       23.17       23.28      1.40 o
   0  -4   8        0.10       -0.42      0.42 o
   1  -4   8       20.36       18.14      1.11 o
   2  -4   8       88.06       93.29      3.00 o
   3  -4   8       25.18       28.04      1.83 o
   4  -4   8       68.57       68.18      2.39 o
   5  -4   8       17.52       19.26      1.83 o
   6  -4   8       12.46       11.11      1.64 o
  -6  -3   8        5.40        4.74      1.26 o
  -5  -3   8       72.83       76.44      2.87 o
  -4  -3   8       16.06       17.44      1.38 o
  -3  -3   8       18.21       18.83      1.33 o
  -2  -3   8       24.85       26.43      1.30 o
  -1  -3   8      154.84      157.80      3.01 o
   0  -3   8       47.22       56.87      2.30 o
   1  -3   8      159.47      157.83      4.47 o
   2  -3   8       18.67       21.60      1.11 o
   3  -3   8       15.62       16.62      1.29 o
   4  -3   8      200.72      203.47      9.90 o
   5  -3   8        0.20        0.87      0.69 o
   6  -3   8        0.94        0.02      0.74 o
  -6  -2   8        0.35        0.52      0.92 o
  -5  -2   8       67.09       71.19      2.78 o
  -4  -2   8        1.14        1.37      0.67 o
  -3  -2   8       20.24       20.24      1.31 o
  -2  -2   8       65.99       75.11      2.28 o
  -1  -2   8       15.92       15.68      1.05 o
   0  -2   8      144.10      149.80      2.04 o
   1  -2   8        0.75        0.75      0.38 o
   2  -2   8      125.00      111.46      2.52 o
   3  -2   8       61.76       62.20      7.23 o
   4  -2   8       26.27       23.07      1.85 o
   5  -2   8       28.18       29.30      1.71 o
   6  -2   8       38.44       41.64      2.04 o
   7  -2   8       22.72       31.84      2.57 o
  -6  -1   8        5.58        6.34      1.14 o
  -5  -1   8        0.03       -0.45      0.57 o
  -4  -1   8       81.86       81.96      2.37 o
  -3  -1   8       82.81       84.85      2.22 o
  -2  -1   8       13.27       14.08      1.08 o
  -1  -1   8        8.83        6.37      0.61 o
   0  -1   8      190.96      190.57      2.00 o
   1  -1   8      193.78      193.63      2.35 o
   2  -1   8      255.71      244.66      3.22 o
   3  -1   8       25.28       26.34      1.13 o
   4  -1   8        6.95        6.08      0.74 o
   5  -1   8      115.70      103.00      2.61 o
   6  -1   8        1.93        0.93      0.75 o
   7  -1   8        3.38        2.66      1.22 o
  -6   0   8        0.05       -0.08      0.77 o
  -5   0   8        2.22        2.05      0.89 o
  -4   0   8      150.63      156.10      4.71 o
  -3   0   8       13.59       13.39      1.29 o
  -2   0   8       70.26       75.06      2.18 o
  -1   0   8      218.32      237.95      2.92 o
   0   0   8       28.93       28.61      0.85 o
   1   0   8      613.16      613.11      6.80 o
   2   0   8       81.71       75.49      1.57 o
   3   0   8      207.45      198.32      2.83 o
   4   0   8       10.22       16.38      1.05 o
   5   0   8       12.61       11.71      1.14 o
   6   0   8        3.45        4.22      0.93 o
   7   0   8        9.45       10.08      1.35 o
  -6   1   8       13.43       16.19      2.12 o
  -5   1   8       10.52        8.25      1.13 o
  -4   1   8       59.18       59.64      2.56 o
  -3   1   8        5.95        7.14      1.04 o
  -2   1   8      230.46      239.71      3.78 o
  -1   1   8       14.11       13.84      0.99 o
   0   1   8      425.19      416.43      7.67 o
   1   1   8       52.31       52.23      1.22 o
   2   1   8       96.33       97.41      1.88 o
   3   1   8      725.13      693.44     12.95 o
   4   1   8       13.86       13.46      1.12 o
   5   1   8       90.57       75.92      2.21 o
   6   1   8        0.61        0.33      0.61 o
   7   1   8        4.98        4.84      1.42 o
   8   1   8        4.47        3.98      1.49 o
  -6   2   8       10.21       13.52      1.72 o
  -5   2   8        0.08        0.10      0.76 o
  -4   2   8        3.90        4.15      0.84 o
  -3   2   8       78.46       67.63      6.21 o
  -2   2   8       24.24       24.06      2.19 o
  -1   2   8       60.36       64.79      2.50 o
   0   2   8      114.72      120.98      2.64 o
   1   2   8      204.15      189.21      2.79 o
   2   2   8      177.89      181.64      3.10 o
   3   2   8        0.53        1.06      0.59 o
   4   2   8       69.07       67.59      2.21 o
   5   2   8       51.10       48.40      2.05 o
   6   2   8        0.03        0.06      0.60 o
   7   2   8        2.56        2.63      0.88 o
   8   2   8        0.16        0.99      1.17 o
  -5   3   8       22.04       22.97      2.07 o
  -4   3   8       20.94       20.11      1.76 o
  -3   3   8       72.48       64.78      6.05 o
  -2   3   8       38.95       35.65      3.17 o
  -1   3   8      163.61      169.40      2.89 o
   0   3   8        0.04        0.04      0.38 o
   1   3   8      370.56      364.65      8.62 o
   2   3   8        0.01       -0.06      0.40 o
   3   3   8       39.92       39.73      1.71 o
   4   3   8      433.65      420.05      9.00 o
   5   3   8       23.36       24.93      1.64 o
   6   3   8       98.86       87.87      3.43 o
   7   3   8        1.29        0.06      0.78 o
   8   3   8        0.00       -1.00      1.00 o
  -5   4   8       34.66       42.65      3.35 o
  -4   4   8        1.52        1.73      0.85 o
  -3   4   8       45.65       40.79      4.36 o
  -2   4   8       15.26       12.80      1.20 o
  -1   4   8       20.02       17.39      1.50 o
   0   4   8       48.55       50.55      1.33 o
   1   4   8        0.01        0.06      0.47 o
   2   4   8      230.06      221.04      3.52 o
   3   4   8       29.22       29.68      1.59 o
   4   4   8       75.79       74.77      2.49 o
   5   4   8        6.65        6.66      1.28 o
   6   4   8       70.63       66.19      7.03 o
   7   4   8        2.14        3.41      1.30 o
  -4   5   8        6.67        5.87      1.17 o
  -3   5   8       43.03       43.22      5.45 o
  -2   5   8        9.14        7.12      1.29 o
  -1   5   8        0.47        0.65      0.47 o
   0   5   8       44.48       40.74      1.62 o
   1   5   8       24.13       27.68      1.38 o
   2   5   8      131.53      123.43      2.67 o
   3   5   8       18.33       20.35      1.33 o
   4   5   8       34.89       35.49      2.30 o
   5   5   8       32.14       31.27      2.36 o
   6   5   8       16.01       16.19      2.35 o
   7   5   8       18.28       17.41      2.25 o
  -3   6   8        0.95        1.17      0.88 o
  -2   6   8       20.53       19.78      1.92 o
  -1   6   8       13.78       13.20      3.31 o
   0   6   8        6.47        6.07      0.93 o
   1   6   8       19.79       23.09      1.52 o
   2   6   8        5.62        5.34      1.03 o
   3   6   8       54.78       59.78      2.34 o
   4   6   8       17.92       19.99      2.49 o
   5   6   8       28.90       27.00      2.38 o
   6   6   8        1.36        0.57      1.78 o
   7   6   8       15.03       13.18      2.07 o
  -2   7   8       22.89       19.77      4.88 o
  -1   7   8        1.80        2.15      1.22 o
   0   7   8        3.78        3.26      0.99 o
   1   7   8        8.32        6.72      1.18 o
   2   7   8       13.50       14.26      1.52 o
   3   7   8       27.42       24.21      1.90 o
   4   7   8        7.39        7.62      1.53 o
   5   7   8        8.92        7.75      1.51 o
   6   7   8        0.24        1.59      4.60 o
  -1   8   8        1.11       -0.07      1.60 o
   0   8   8        9.35        9.33      1.75 o
   1   8   8        0.03       -0.07      1.01 o
   2   8   8        0.01        0.00      0.82 o
   3   8   8        0.00       -0.10      0.80 o
   4   8   8        1.88        1.65      1.16 o
   5   8   8        0.85        1.08      1.15 o
   1   9   8        0.18        0.98      1.40 o
   2   9   8        0.16       -0.08      1.10 o
   3   9   8        1.68        1.90      1.11 o
  -2  -8   9        0.18       -0.65      1.29 o
  -1  -8   9        0.27        0.99      1.32 o
   0  -8   9        0.71        1.14      2.02 o
   1  -8   9        6.80        6.26      1.83 o
  -4  -7   9        0.62        0.67      1.06 o
  -3  -7   9        7.50        5.67      1.87 o
  -2  -7   9        3.19        2.75      1.17 o
  -1  -7   9       12.73       10.21      2.02 o
   0  -7   9        3.52        2.72      1.96 o
   1  -7   9        8.05        6.98      1.74 o
   2  -7   9        6.71        6.56      1.91 o
   3  -7   9        0.07        0.12      1.00 o
  -5  -6   9        0.01       -0.48      1.03 o
  -4  -6   9        2.56        2.62      1.19 o
  -3  -6   9        0.40        0.16      0.92 o
  -2  -6   9        5.84        5.53      1.27 o
  -1  -6   9        2.49        2.63      1.02 o
   0  -6   9        4.16        3.06      1.23 o
   1  -6   9        9.52        8.98      1.40 o
   2  -6   9       18.24       15.75      1.86 o
   3  -6   9        9.11        8.23      1.39 o
   4  -6   9        5.52        7.35      1.43 o
  -5  -5   9        1.26        0.29      1.05 o
  -4  -5   9        0.84        0.72      0.97 o
  -3  -5   9        0.60        0.46      0.79 o
  -2  -5   9       27.69       28.11      2.07 o
  -1  -5   9       35.85       34.28      1.78 o
   0  -5   9       37.45       36.30      1.55 o
   1  -5   9       19.10       20.37      1.82 o
   2  -5   9        3.74        3.41      0.93 o
   3  -5   9       40.29       37.86      2.34 o
   4  -5   9        0.89        0.26      0.86 o
   5  -5   9        1.29        0.78      0.93 o
  -6  -4   9        8.63        6.81      2.67 o
  -5  -4   9        3.53        2.90      1.08 o
  -4  -4   9        3.91        4.26      1.22 o
  -3  -4   9       14.76       15.99      1.74 o
  -2  -4   9        5.51        5.53      0.94 o
  -1  -4   9       38.91       40.93      1.80 o
   0  -4   9        9.82       10.22      0.97 o
   1  -4   9       37.99       38.03      1.71 o
   2  -4   9       11.57       12.70      1.15 o
   3  -4   9       28.03       28.01      1.71 o
   4  -4   9        1.48        2.21      0.85 o
   5  -4   9       17.26       16.26      1.59 o
   6  -4   9       14.44       18.43      2.01 o
  -6  -3   9        1.25        1.86      1.09 o
  -5  -3   9        2.70        2.89      1.00 o
  -4  -3   9       20.65       24.00      1.62 o
  -3  -3   9        0.00        0.12      0.55 o
  -2  -3   9       39.19       41.63      1.64 o
  -1  -3   9        8.50        8.27      1.02 o
   0  -3   9       88.98       86.06      1.99 o
   1  -3   9      195.99      200.52      3.92 o
   2  -3   9       54.68       55.67      1.63 o
   3  -3   9       37.38       34.25      1.63 o
   4  -3   9       15.63       15.65      1.40 o
   5  -3   9       12.96       14.21      1.53 o
   6  -3   9       12.28       13.25      1.51 o
  -6  -2   9        0.71        0.65      0.94 o
  -5  -2   9       26.15       26.79      1.81 o
  -4  -2   9       24.73       22.09      1.55 o
  -3  -2   9       22.72       22.19      1.49 o
  -2  -2   9       31.41       32.54      1.44 o
  -1  -2   9       88.58       85.10      2.06 o
   0  -2   9       95.08       79.27     14.22 o
   1  -2   9       16.95       18.66      1.11 o
   2  -2   9       91.24       91.94      2.13 o
   3  -2   9       35.61       34.10      4.08 o
   4  -2   9        8.79        6.11      0.95 o
   5  -2   9        1.76        2.84      0.85 o
   6  -2   9        3.17        2.38      1.07 o
   7  -2   9        3.28        4.98      1.78 o
  -6  -1   9        3.54        3.40      1.07 o
  -5  -1   9       11.37       12.32      1.35 o
  -4  -1   9       56.84       58.64      2.14 o
  -3  -1   9       87.98       88.96      2.39 o
  -2  -1   9        1.16        1.04      0.55 o
  -1  -1   9      257.86      244.21      3.29 o
   0  -1   9        3.35        3.82      0.49 o
   1  -1   9       54.14       49.92      1.36 o
   2  -1   9      730.85      698.66      8.70 o
   3  -1   9       75.16       69.33      1.74 o
   4  -1   9      261.41      233.73      4.80 o
   5  -1   9        4.62        1.72      0.67 o
   6  -1   9        7.52        7.64      1.18 o
   7  -1   9       15.84       19.98      2.09 o
  -6   0   9        0.92        0.74      0.87 o
  -5   0   9        7.08        7.85      1.17 o
  -4   0   9       27.72       28.65      1.88 o
  -3   0   9       42.94       39.84      1.88 o
  -2   0   9       37.28       38.23      1.71 o
  -1   0   9        1.17        1.65      0.54 o
   0   0   9      247.32      233.23      3.25 o
   1   0   9        3.83        4.55      0.45 o
   2   0   9      262.86      248.25      2.91 o
   3   0   9       74.46       71.16      1.73 o
   4   0   9      195.34      184.62      3.38 o
   5   0   9        8.36       10.29      1.15 o
   6   0   9        8.94        8.25      1.30 o
   7   0   9        0.15       -0.08      0.84 o
  -5   1   9       17.37       21.29      1.90 o
  -4   1   9        3.30        2.78      0.89 o
  -3   1   9       16.68       15.09      1.41 o
  -2   1   9       81.77       76.24      2.51 o
  -1   1   9       25.57       25.89      1.25 o
   0   1   9      186.95      171.02      2.26 o
   1   1   9        7.64        9.15      0.71 o
   2   1   9       68.17       63.03      2.49 o
   3   1   9      445.68      383.73     19.10 o
   4   1   9       75.71       71.85      2.09 o
   5   1   9      233.00      218.14      3.81 o
   6   1   9        0.54       -0.21      0.62 o
   7   1   9        1.61        1.35      0.97 o
  -5   2   9        2.04        1.63      0.96 o
  -4   2   9       51.35       55.26      2.14 o
  -3   2   9       26.47       29.95      1.99 o
  -2   2   9       15.48       14.53      1.19 o
  -1   2   9       51.91       48.89      1.65 o
   0   2   9       22.91       21.56      0.97 o
   1   2   9      223.12      207.98      2.59 o
   2   2   9      134.22      137.20      2.86 o
   3   2   9      432.26      405.76      6.43 o
   4   2   9       28.45       27.53      1.61 o
   5   2   9      160.13      150.53      3.15 o
   6   2   9       19.43       21.47      1.61 o
   7   2   9        5.91        5.42      1.06 o
  -5   3   9        2.10        2.15      1.07 o
  -4   3   9       40.06       50.29      2.41 o
  -3   3   9        0.31        0.07      0.56 o
  -2   3   9       24.10       24.20      2.40 o
  -1   3   9       26.19       23.46      1.40 o
   0   3   9      102.18      102.87      2.67 o
   1   3   9      105.90       86.38      2.09 o
   2   3   9       12.86       13.85      1.25 o
   3   3   9      136.75      128.32      2.98 o
   4   3   9       14.84       13.28      1.34 o
   5   3   9       22.30       23.15      1.73 o
   6   3   9       28.46       31.20      2.07 o
   7   3   9        1.43        1.61      0.97 o
  -4   4   9        0.01        0.04      0.82 o
  -3   4   9       27.42       24.16      3.58 o
  -2   4   9       37.26       38.68      4.39 o
  -1   4   9        0.35        0.17      0.50 o
   0   4   9       22.52       24.45      1.61 o
   1   4   9        0.65        0.60      0.55 o
   2   4   9       47.96       48.45      1.66 o
   3   4   9        0.02        0.99      0.67 o
   4   4   9       53.22       48.84      2.08 o
   5   4   9        8.97        7.08      1.13 o
   6   4   9       13.16       12.82      2.42 o
   7   4   9        4.19        4.95      1.49 o
  -4   5   9        3.81        4.07      1.19 o
  -3   5   9       12.12       12.50      2.04 o
  -2   5   9        1.66        1.43      0.75 o
  -1   5   9       18.79       17.28      1.58 o
   0   5   9        3.73        3.46      0.77 o
   1   5   9       61.06       61.95      1.98 o
   2   5   9       50.79       45.36      1.79 o
   3   5   9        0.73        1.62      0.74 o
   4   5   9       63.62       56.79      3.19 o
   5   5   9        0.26        0.46      0.96 o
   6   5   9        0.05       -0.31      1.90 o
   7   5   9        0.05       -0.16      1.05 o
  -3   6   9        1.64        1.58      0.98 o
  -2   6   9        3.11        3.31      1.41 o
  -1   6   9       14.04       14.16      1.86 o
   0   6   9       11.42       11.61      1.23 o
   1   6   9        0.22       -0.05      0.58 o
   2   6   9       11.21       10.92      1.32 o
   3   6   9        1.99        1.24      0.94 o
   4   6   9       45.09       44.90      2.68 o
   5   6   9        2.52        3.24      1.24 o
   6   6   9        0.46        0.61      1.05 o
  -2   7   9        0.71        0.94      1.29 o
  -1   7   9        3.90        5.01      1.51 o
   0   7   9        1.69        1.59      0.92 o
   1   7   9        1.60        2.37      0.98 o
   2   7   9       14.03       14.92      1.61 o
   3   7   9        3.40        3.37      1.26 o
   4   7   9        3.17        2.57      1.19 o
   5   7   9       10.15        9.89      2.96 o
   6   7   9        0.00       -1.04      1.07 o
   0   8   9        0.13        1.62      1.74 o
   1   8   9        6.10        4.44      1.40 o
   2   8   9        0.64        0.33      0.94 o
   3   8   9        1.67        0.88      1.10 o
   4   8   9        0.13        0.41      1.07 o
   5   8   9        7.19        6.48      1.66 o
  -3  -7  10        1.41        0.67      1.09 o
  -2  -7  10        3.19        2.74      1.30 o
  -1  -7  10        5.66        9.31      2.78 o
   0  -7  10        3.46        3.16      2.12 o
   1  -7  10        0.99       -0.72      1.03 o
   2  -7  10        3.30        0.87      1.32 o
  -4  -6  10        0.27       -0.25      1.01 o
  -3  -6  10        2.15        1.79      1.14 o
  -2  -6  10        0.55        1.24      1.03 o
  -1  -6  10       12.92       11.98      1.63 o
   0  -6  10        4.95        5.77      2.18 o
   1  -6  10        4.01        4.36      1.15 o
   2  -6  10        4.19        3.37      1.15 o
   3  -6  10        0.25       -0.27      0.87 o
  -5  -5  10        4.27        3.98      1.42 o
  -4  -5  10        0.24       -0.60      0.95 o
  -3  -5  10       10.28        9.72      1.62 o
  -2  -5  10        0.05       -0.01      0.84 o
  -1  -5  10        2.26        2.00      0.94 o
   0  -5  10       54.94       59.69      2.63 o
   1  -5  10       14.56       15.71      1.70 o
   2  -5  10       35.28       35.26      2.73 o
   3  -5  10        0.00        0.25      0.80 o
   4  -5  10        7.51        5.96      1.66 o
  -5  -4  10        5.26        4.17      1.36 o
  -4  -4  10        8.50        7.34      1.46 o
  -3  -4  10        0.21       -0.34      0.79 o
  -2  -4  10       13.11       12.39      1.33 o
  -1  -4  10        0.06       -0.58      0.59 o
   0  -4  10       74.21       74.73      3.07 o
   1  -4  10       14.62       17.67      1.46 o
   2  -4  10       32.16       31.96      2.13 o
   3  -4  10        0.23        0.55      0.73 o
   4  -4  10        4.17        4.10      1.01 o
   5  -4  10        0.37        0.52      0.82 o
  -5  -3  10        9.20        8.73      1.45 o
  -4  -3  10       14.19       13.98      1.59 o
  -3  -3  10        0.00        0.10      0.60 o
  -2  -3  10       45.40       42.43      1.72 o
  -1  -3  10        0.12       -0.54      0.54 o
   0  -3  10        2.86        3.70      0.94 o
   1  -3  10      213.51      217.01      4.78 o
   2  -3  10       21.99       23.43      1.45 o
   3  -3  10      177.23      184.06      6.32 o
   4  -3  10        5.30        3.56      0.89 o
   5  -3  10        0.44        0.57      0.77 o
   6  -3  10       32.45       40.02      2.53 o
  -5  -2  10        1.92        2.33      0.93 o
  -4  -2  10        3.52        2.89      0.86 o
  -3  -2  10       17.10       17.32      1.41 o
  -2  -2  10        0.09        0.34      0.57 o
  -1  -2  10       27.89       30.44      1.40 o
   0  -2  10       20.39       21.94      1.45 o
   1  -2  10      370.43      380.41      7.46 o
   2  -2  10       18.41       17.69      1.24 o
   3  -2  10      132.79      108.50     11.87 o
   4  -2  10       29.47       30.69      1.80 o
   5  -2  10       18.15       16.23      1.50 o
   6  -2  10        0.46        0.13      0.84 o
  -5  -1  10        1.26        1.15      0.84 o
  -4  -1  10        1.67        2.08      0.80 o
  -3  -1  10        5.36        5.38      0.92 o
  -2  -1  10       23.28       23.73      1.42 o
  -1  -1  10       56.81       54.16      1.76 o
   0  -1  10        9.12        9.55      0.88 o
   1  -1  10       71.81       73.03      1.87 o
   2  -1  10       88.53       83.23      1.89 o
   3  -1  10       22.16       23.02      1.22 o
   4  -1  10      106.23      103.47      2.31 o
   5  -1  10        2.89        2.97      0.91 o
   6  -1  10       11.98       11.48      1.36 o
   7  -1  10       19.29       22.44      2.53 o
  -5   0  10       21.20       21.14      1.78 o
  -4   0  10        1.94        0.95      0.75 o
  -3   0  10        1.47        1.80      0.75 o
  -2   0  10       27.13       31.03      1.97 o
  -1   0  10        0.59        0.88      0.52 o
   0   0  10       36.58       36.16      1.45 o
   1   0  10        1.98        2.58      0.55 o
   2   0  10      328.83      336.40      5.14 o
   3   0  10        8.40        8.76      0.84 o
   4   0  10       68.37       61.95      2.13 o
   5   0  10       24.42       27.28      1.64 o
   6   0  10       22.79       21.60      1.96 o
   7   0  10        2.13        1.27      0.97 o
  -5   1  10        2.87        2.98      1.08 o
  -4   1  10        2.33        0.75      0.75 o
  -3   1  10       40.47       35.95      1.88 o
  -2   1  10        0.15       -0.08      0.58 o
  -1   1  10       92.33       87.67      2.41 o
   0   1  10      139.13      131.28      3.17 o
   1   1  10        8.00        7.76      0.73 o
   2   1  10      259.64      254.57      6.20 o
   3   1  10        9.56        9.94      1.02 o
   4   1  10        1.75        1.60      0.64 o
   5   1  10        0.65        0.47      0.64 o
   6   1  10       16.81       14.66      1.46 o
   7   1  10        6.38        3.61      1.15 o
  -5   2  10        0.04       -0.68      0.98 o
  -4   2  10        6.66        5.07      1.13 o
  -3   2  10        3.71        3.76      0.95 o
  -2   2  10       25.37       24.07      1.68 o
  -1   2  10       14.30       19.21      1.27 o
   0   2  10       46.30       44.00      1.58 o
   1   2  10       30.54       30.28      1.30 o
   2   2  10      224.07      211.37      3.67 o
   3   2  10        0.00        1.09      0.69 o
   4   2  10        1.28        1.00      0.70 o
   5   2  10        0.41        0.25      0.59 o
   6   2  10        1.63        2.34      0.83 o
   7   2  10       18.40       19.67      1.96 o
  -4   3  10        0.70        0.54      0.84 o
  -3   3  10        0.50        0.39      0.74 o
  -2   3  10       14.52       11.75      1.20 o
  -1   3  10        5.17        4.48      0.82 o
   0   3  10       88.44       84.56      2.69 o
   1   3  10      136.51      130.08      2.53 o
   2   3  10        5.94        4.33      0.87 o
   3   3  10      162.45      151.17      3.34 o
   4   3  10        7.29        7.65      1.13 o
   5   3  10        6.09        6.82      1.16 o
   6   3  10        3.38        2.19      0.81 o
   7   3  10        7.04        7.66      1.44 o
  -4   4  10        0.75        0.44      0.90 o
  -3   4  10        1.06        0.92      0.82 o
  -2   4  10        0.01       -0.47      0.52 o
  -1   4  10       44.90       41.70      1.77 o
   0   4  10        0.19        1.26      0.76 o
   1   4  10       59.76       50.09      2.16 o
   2   4  10       16.47       15.26      1.42 o
   3   4  10      259.83      257.87      4.67 o
   4   4  10       48.89       46.76      2.11 o
   5   4  10        0.03       -0.65      0.65 o
   6   4  10        6.43        5.75      1.80 o
   7   4  10        0.02       -0.81      0.81 o
  -3   5  10        7.96        7.32      1.44 o
  -2   5  10        2.49        1.80      1.17 o
  -1   5  10        3.06        2.97      0.94 o
   0   5  10       29.48       32.58      2.44 o
   1   5  10       42.22       41.55      2.05 o
   2   5  10       15.32       13.73      1.40 o
   3   5  10        6.41        5.25      1.03 o
   4   5  10       32.36       35.99      2.55 o
   5   5  10        0.03        0.19      0.96 o
   6   5  10        1.67        0.35      3.17 o
   7   5  10        0.01       -0.71      2.02 o
  -2   6  10        6.21        6.40      1.66 o
  -1   6  10        3.71        4.16      1.41 o
   0   6  10       26.25       27.06      1.95 o
   1   6  10        0.91        1.13      0.75 o
   2   6  10        1.27       -0.10      0.83 o
   3   6  10        6.57        6.74      1.41 o
   4   6  10       15.57       14.05      2.16 o
   5   6  10        3.86        3.68      1.33 o
   6   6  10        0.01       -0.59      1.93 o
  -1   7  10        1.19        0.82      1.23 o
   0   7  10        3.71        3.71      1.32 o
   1   7  10       21.36       24.19      2.00 o
   2   7  10       12.79       14.18      1.91 o
   3   7  10        0.26        0.56      1.06 o
   4   7  10        0.00        0.13      1.07 o
   5   7  10        2.21        2.08      1.24 o
   1   8  10        7.52        8.00      1.74 o
   2   8  10        1.10        0.14      1.14 o
   3   8  10        2.11        2.24      1.27 o
   4   8  10        0.43        0.60      1.22 o
  -2  -7  11        0.36        0.23      1.29 o
  -1  -7  11        7.10        4.68      2.51 o
   0  -7  11        0.80        0.98      1.80 o
   1  -7  11        5.03        5.61      2.56 o
  -3  -6  11        0.04       -0.19      0.97 o
  -2  -6  11        0.02       -0.56      0.94 o
  -1  -6  11       23.78       21.62      2.67 o
   0  -6  11        0.10       -0.16      1.47 o
   1  -6  11       10.05        8.82      2.78 o
   2  -6  11        2.03        2.29      1.14 o
   3  -6  11        1.65        2.70      1.19 o
  -4  -5  11        0.03       -0.53      0.96 o
  -3  -5  11        6.77        5.82      1.44 o
  -2  -5  11        1.35        1.55      1.06 o
  -1  -5  11        0.46        0.40      1.02 o
   0  -5  11       17.45       15.06      1.76 o
   1  -5  11        0.88        0.92      1.10 o
   2  -5  11       19.52       20.96      2.73 o
   3  -5  11        0.04       -0.04      0.90 o
   4  -5  11        0.71        1.29      0.97 o
  -4  -4  11        0.25       -0.82      0.94 o
  -3  -4  11        0.64        0.08      0.88 o
  -2  -4  11        0.30       -0.30      0.66 o
  -1  -4  11        1.11        0.43      0.80 o
   0  -4  11       77.95       75.18      3.00 o
   1  -4  11        0.10       -0.31      0.71 o
   2  -4  11       36.73       35.07      2.18 o
   3  -4  11       10.05       10.05      1.23 o
   4  -4  11       12.20       13.81      1.49 o
   5  -4  11        0.68        0.52      0.88 o
  -5  -3  11        2.00        2.41      1.08 o
  -4  -3  11        1.10        0.90      0.88 o
  -3  -3  11        3.31        3.95      0.91 o
  -2  -3  11       22.95       24.58      1.77 o
  -1  -3  11        9.77        8.95      1.18 o
   0  -3  11       49.49       51.13      2.46 o
   1  -3  11        0.45        1.49      0.81 o
   2  -3  11        0.61        0.29      0.63 o
   3  -3  11        2.33        2.91      0.82 o
   4  -3  11       24.03       26.67      1.96 o
   5  -3  11       16.83       17.68      1.69 o
  -5  -2  11        1.06        0.33      0.94 o
  -4  -2  11        3.55        3.47      0.94 o
  -3  -2  11        0.78        0.86      0.70 o
  -2  -2  11       14.85       17.23      1.38 o
  -1  -2  11        4.46        4.64      0.82 o
   0  -2  11       85.12       84.72      3.08 o
   1  -2  11       15.02       14.82      1.57 o
   2  -2  11        2.67        2.92      0.73 o
   3  -2  11       13.91       11.24      1.83 o
   4  -2  11        1.94        0.56      0.69 o
   5  -2  11       38.16       35.02      2.23 o
   6  -2  11        0.23       -0.86      0.86 o
  -5  -1  11        3.11        1.67      0.93 o
  -4  -1  11        8.50        7.91      1.18 o
  -3  -1  11        7.31        7.12      1.05 o
  -2  -1  11       24.14       27.04      1.61 o
  -1  -1  11       97.06       91.74      2.32 o
   0  -1  11        0.39        0.52      0.72 o
   1  -1  11      156.27      148.94      4.35 o
   2  -1  11       42.38       42.25      1.49 o
   3  -1  11        1.58        1.78      0.61 o
   4  -1  11        3.38        2.20      0.73 o
   5  -1  11       49.57       34.53      5.43 o
   6  -1  11       12.42        9.28      1.55 o
  -5   0  11        0.02       -0.31      0.79 o
  -4   0  11        0.32        0.86      0.72 o
  -3   0  11       14.13       14.66      1.36 o
  -2   0  11        2.30        3.02      0.75 o
  -1   0  11       63.65       59.01      1.90 o
   0   0  11       21.04       23.56      1.80 o
   1   0  11      458.16      465.04      9.50 o
   2   0  11      109.41      110.98      2.20 o
   3   0  11        1.96        1.24      0.62 o
   4   0  11        2.24        1.89      0.71 o
   5   0  11        0.06       -0.07      0.65 o
   6   0  11       51.89       50.49      2.54 o
  -5   1  11        1.55        0.90      1.38 o
  -4   1  11        0.24       -0.25      0.76 o
  -3   1  11        3.35        2.99      0.90 o
  -2   1  11       17.30       14.27      1.42 o
  -1   1  11       39.56       41.49      1.85 o
   0   1  11       94.58       88.77      2.50 o
   1   1  11        1.62        3.28      0.78 o
   2   1  11       80.25       79.40      2.13 o
   3   1  11        3.44        3.94      0.81 o
   4   1  11       18.89       17.70      1.42 o
   5   1  11        2.51        2.71      0.85 o
   6   1  11       17.26       17.61      1.60 o
   7   1  11        8.57        5.92      1.34 o
  -4   2  11        2.74        2.46      1.03 o
  -3   2  11        2.02        2.28      0.92 o
  -2   2  11       31.54       32.34      1.83 o
  -1   2  11        4.53        7.60      1.08 o
   0   2  11       31.25       24.43      1.35 o
   1   2  11       25.97       28.08      1.88 o
   2   2  11      260.01      246.72      4.70 o
   3   2  11      119.57      121.29      3.09 o
   4   2  11        0.84        0.10      0.58 o
   5   2  11        2.77        2.84      0.83 o
   6   2  11        1.74        1.77      0.82 o
   7   2  11       20.22       19.62      2.37 o
  -4   3  11        0.96        0.35      1.08 o
  -3   3  11        1.73        1.12      0.81 o
  -2   3  11       10.93       11.69      1.38 o
  -1   3  11       54.38       54.37      2.43 o
   0   3  11       30.10       25.18      1.94 o
   1   3  11        4.91        4.88      1.15 o
   2   3  11        1.23        2.84      0.83 o
   3   3  11       10.72       12.76      1.37 o
   4   3  11        1.17        0.72      0.75 o
   5   3  11        9.56        7.66      1.28 o
   6   3  11       23.13       24.10      1.83 o
   7   3  11        3.75        3.91      1.24 o
  -3   4  11       29.38       33.89      2.65 o
  -2   4  11        7.74        8.70      1.29 o
  -1   4  11       40.68       43.70      2.18 o
   0   4  11       19.56       18.68      1.65 o
   1   4  11        4.68        4.42      1.17 o
   2   4  11       11.73       14.21      1.43 o
   3   4  11        0.47       -0.55      0.66 o
   4   4  11        3.61        4.29      1.03 o
   5   4  11        4.42        3.36      1.05 o
   6   4  11        1.07        0.77      1.11 o
  -3   5  11        0.73        1.94      1.54 o
  -2   5  11        9.33        7.27      1.65 o
  -1   5  11       20.35       19.53      1.82 o
   0   5  11       39.22       39.69      2.15 o
   1   5  11       17.95       18.11      1.95 o
   2   5  11        0.00        0.37      0.73 o
   3   5  11       14.53       20.39      1.76 o
   4   5  11        0.22        0.22      0.95 o
   5   5  11        0.58        0.90      1.10 o
   6   5  11        2.96        1.84      1.30 o
  -2   6  11       23.50       27.07      3.27 o
  -1   6  11        6.14        8.03      1.82 o
   0   6  11       23.66       27.03      2.10 o
   1   6  11       14.03       11.66      1.75 o
   2   6  11        9.53        9.25      1.61 o
   3   6  11        1.72        1.96      1.15 o
   4   6  11        6.00        6.64      1.58 o
   5   6  11        0.07       -0.74      0.95 o
   0   7  11        4.13        4.34      1.51 o
   1   7  11        5.86        6.75      2.04 o
   2   7  11        7.73        9.67      1.74 o
   3   7  11        0.16       -0.28      1.01 o
   4   7  11       14.16       16.95      2.67 o
   5   7  11        0.22        0.00      1.69 o
  -2  -6  12        2.87        2.72      1.53 o
  -1  -6  12        1.06        0.22      1.14 o
   0  -6  12        2.09        3.87      2.34 o
   1  -6  12        7.48        4.79      2.40 o
   2  -6  12        0.69       -0.42      1.21 o
  -3  -5  12        3.38        3.43      1.35 o
  -2  -5  12        0.01       -0.42      1.15 o
  -1  -5  12        6.07        7.75      1.84 o
   0  -5  12        9.90       12.23      1.68 o
   1  -5  12        0.05       -0.65      1.00 o
   2  -5  12        0.46       -0.79      1.04 o
   3  -5  12       26.38       27.20      2.57 o
  -4  -4  12        0.11        0.29      1.14 o
  -3  -4  12        6.53        5.04      1.38 o
  -2  -4  12        0.02       -0.25      0.96 o
  -1  -4  12       43.91       44.97      2.56 o
   0  -4  12       12.07       14.40      1.76 o
   1  -4  12        3.78        4.98      1.21 o
   2  -4  12        4.97        6.51      1.67 o
   3  -4  12        0.02        0.15      0.94 o
   4  -4  12       28.19       29.06      2.08 o
  -4  -3  12        0.98        1.14      0.97 o
  -3  -3  12        1.83        3.41      0.92 o
  -2  -3  12       12.61       12.22      1.41 o
  -1  -3  12        6.71        7.16      1.36 o
   0  -3  12        6.51        6.57      1.27 o
   1  -3  12       16.35       14.92      1.71 o
   2  -3  12        3.34        3.32      1.06 o
   3  -3  12        1.71        2.41      1.00 o
   4  -3  12       34.18       33.60      2.11 o
   5  -3  12       13.42       11.04      1.67 o
  -4  -2  12        2.23        1.97      0.89 o
  -3  -2  12        1.86        1.90      0.82 o
  -2  -2  12       15.91       14.68      1.34 o
  -1  -2  12        1.36        1.72      0.90 o
   0  -2  12      144.19      141.13      4.01 o
   1  -2  12      108.29      105.41      4.82 o
   2  -2  12        0.12        1.08      0.72 o
   3  -2  12        0.02        0.01      0.58 o
   4  -2  12        1.21        0.28      0.72 o
   5  -2  12       42.89       46.14      2.85 o
  -4  -1  12        2.65        3.14      0.96 o
  -3  -1  12        4.04        4.79      1.02 o
  -2  -1  12        4.17        4.24      0.87 o
  -1  -1  12        5.96        5.73      1.21 o
   0  -1  12       12.53       13.35      1.60 o
   1  -1  12        0.43        0.39      0.75 o
   2  -1  12        2.06        1.03      0.63 o
   3  -1  12       35.27       34.01      1.62 o
   4  -1  12       56.18       61.97      2.24 o
   5  -1  12        6.40        3.69      1.69 o
   6  -1  12       19.83       20.45      2.13 o
  -4   0  12        1.48        2.50      0.93 o
  -3   0  12       13.12       13.80      1.40 o
  -2   0  12       19.56       19.84      1.51 o
  -1   0  12        1.83        0.86      0.68 o
   0   0  12        3.17        5.63      1.12 o
   1   0  12       40.12       39.14      2.14 o
   2   0  12       54.70       54.46      1.68 o
   3   0  12       25.89       26.49      1.49 o
   4   0  12        0.12       -0.35      0.62 o
   5   0  12       18.53       18.12      1.59 o
   6   0  12       11.47        6.58      1.37 o
  -4   1  12       10.58       11.63      1.60 o
  -3   1  12       17.48       18.61      1.80 o
  -2   1  12       22.85       25.72      1.92 o
  -1   1  12        5.50        4.62      0.97 o
   0   1  12        0.41        0.72      0.73 o
   1   1  12        8.41        9.11      1.13 o
   2   1  12        2.29        2.16      0.70 o
   3   1  12        6.77        6.77      0.97 o
   4   1  12       46.79       44.73      1.94 o
   5   1  12       85.90       90.23      2.77 o
   6   1  12        0.10       -0.48      0.83 o
  -4   2  12       28.86       32.12      2.33 o
  -3   2  12        8.51       12.50      1.55 o
  -2   2  12       37.06       43.58      2.16 o
  -1   2  12       61.46       57.26      2.30 o
   0   2  12       18.10       17.07      1.49 o
   1   2  12        5.76        8.57      1.37 o
   2   2  12       13.53       13.89      1.39 o
   3   2  12        1.51        1.27      0.65 o
   4   2  12       37.92       35.82      1.79 o
   5   2  12        2.08        2.21      0.88 o
   6   2  12       10.20        9.55      1.34 o
  -3   3  12       30.46       36.93      2.33 o
  -2   3  12       25.61       28.23      2.11 o
  -1   3  12       16.59       18.50      1.95 o
   0   3  12       13.77       14.25      1.70 o
   1   3  12        0.86        1.94      0.97 o
   2   3  12       44.95       48.56      2.13 o
   3   3  12        0.01       -0.41      0.68 o
   4   3  12        1.47        1.21      0.82 o
   5   3  12       41.48       43.06      2.30 o
   6   3  12       17.18       20.36      1.78 o
  -3   4  12       14.35       17.09      2.19 o
  -2   4  12        9.35        9.80      1.67 o
  -1   4  12       35.82       41.46      3.60 o
   0   4  12       50.81       41.40      5.80 o
   1   4  12       15.80       14.57      1.81 o
   2   4  12        8.95       10.59      1.36 o
   3   4  12        5.88        5.26      1.12 o
   4   4  12       11.27       11.61      1.47 o
   5   4  12        9.72        8.42      1.43 o
   6   4  12        4.67        5.80      1.65 o
  -2   5  12       26.05       30.28      3.37 o
  -1   5  12        5.28        5.45      1.28 o
   0   5  12        2.35        2.14      1.23 o
   1   5  12       17.55       16.69      1.97 o
   2   5  12        1.20        0.84      0.83 o
   3   5  12       43.98       48.19      2.36 o
   4   5  12        0.74        0.21      1.04 o
   5   5  12        2.18        1.65      1.25 o
   6   5  12       28.09       32.57      5.12 o
  -1   6  12        4.97        3.00      1.65 o
   0   6  12       12.31       13.28      1.97 o
   1   6  12       11.68       11.40      1.82 o
   2   6  12        1.73        1.21      1.55 o
   3   6  12        6.66        7.60      1.65 o
   4   6  12        0.13       -0.32      1.06 o
   5   6  12       16.15       18.76      2.36 o
   1   7  12        4.18        4.57      2.56 o
   2   7  12        5.00        5.08      2.07 o
   3   7  12        2.08        2.93      1.41 o
  -2  -5  13        1.41        2.91      1.56 o
  -1  -5  13        2.52        0.92      1.29 o
   0  -5  13        0.17       -0.16      0.96 o
   1  -5  13        2.19        1.49      1.31 o
   2  -5  13        5.34        4.82      1.71 o
  -3  -4  13        0.61        1.38      1.42 o
  -2  -4  13        0.01       -0.05      1.10 o
  -1  -4  13       12.43       10.01      1.64 o
   0  -4  13       18.59       18.50      2.06 o
   1  -4  13        6.80        9.08      1.70 o
   2  -4  13        0.37       -0.12      1.15 o
   3  -4  13        2.26        3.50      1.57 o
  -3  -3  13        0.26        0.57      0.82 o
  -2  -3  13        0.79        0.90      1.02 o
  -1  -3  13        0.70        0.41      0.92 o
   0  -3  13        6.71        7.00      1.37 o
   1  -3  13        9.53        9.17      1.52 o
   2  -3  13       30.05       32.61      2.24 o
   3  -3  13       39.61       41.23      2.58 o
   4  -3  13        0.04        0.34      0.93 o
  -3  -2  13       11.63       13.42      1.45 o
  -2  -2  13        1.24        1.46      0.99 o
  -1  -2  13        1.85        2.12      1.18 o
   0  -2  13        0.05       -0.42      0.77 o
   1  -2  13        5.12        5.64      1.21 o
   2  -2  13       50.49       48.42      2.66 o
   3  -2  13        1.12        1.80      0.84 o
   4  -2  13       12.86        9.28      2.52 o
   5  -2  13        0.04        0.87      1.01 o
  -3  -1  13        4.46        4.22      1.02 o
  -2  -1  13        1.18        1.44      0.96 o
  -1  -1  13        0.92       -0.13      0.73 o
   0  -1  13        2.48        4.06      1.11 o
   1  -1  13        0.22       -0.02      0.75 o
   2  -1  13        5.05        3.52      1.03 o
   3  -1  13       66.28       65.45      2.56 o
   4  -1  13       37.90       36.19      2.12 o
   5  -1  13        0.85        0.63      0.97 o
  -3   0  13       14.69       19.62      1.69 o
  -2   0  13       37.33       34.21      2.12 o
  -1   0  13       21.49       21.29      2.05 o
   0   0  13       17.32       22.56      2.09 o
   1   0  13       12.71       11.38      1.52 o
   2   0  13        5.63        7.42      1.38 o
   3   0  13       60.17       60.46      2.17 o
   4   0  13        3.35        2.78      0.88 o
   5   0  13        4.33        2.38      1.06 o
  -3   1  13        5.40        4.12      1.06 o
  -2   1  13        1.55        1.33      0.87 o
  -1   1  13       14.29       14.08      1.75 o
   0   1  13        1.48        3.19      1.03 o
   1   1  13       52.34       57.11      3.39 o
   2   1  13       18.68       19.30      2.00 o
   3   1  13        2.91        2.59      0.81 o
   4   1  13       90.63       92.18      2.75 o
   5   1  13        1.65        1.80      0.90 o
   6   1  13        3.71        4.58      1.25 o
  -3   2  13        0.78        0.60      0.94 o
  -2   2  13       23.11       26.31      2.08 o
  -1   2  13       34.82       34.58      2.38 o
   0   2  13       29.52       28.81      2.72 o
   1   2  13       39.28       43.95      2.49 o
   2   2  13        0.20       -0.46      0.80 o
   3   2  13       68.49       69.74      2.33 o
   4   2  13       22.95       23.18      1.72 o
   5   2  13        3.64        3.38      1.00 o
   6   2  13        0.68        0.02      0.83 o
  -2   3  13        3.02        2.37      1.14 o
  -1   3  13        0.39       -0.14      1.02 o
   0   3  13       29.36       31.83      2.90 o
   1   3  13        0.39        0.37      0.91 o
   2   3  13       63.54       68.60      3.12 o
   3   3  13       26.12       29.46      2.04 o
   4   3  13        2.87        4.73      1.13 o
   5   3  13       74.11       80.05      2.78 o
   6   3  13        1.33        1.19      1.11 o
  -2   4  13        0.01       -0.26      0.98 o
  -1   4  13       19.87       20.50      2.73 o
   0   4  13        9.10       13.10      1.84 o
   1   4  13       26.46       29.39      2.99 o
   2   4  13       24.68       30.50      3.45 o
   3   4  13        1.20        2.26      0.95 o
   4   4  13       60.10       62.76      2.75 o
   5   4  13        9.34       11.95      1.97 o
  -1   5  13        4.44        3.55      2.07 o
   0   5  13       10.66       11.84      1.84 o
   1   5  13        9.85       11.44      1.80 o
   2   5  13       19.96       25.03      2.47 o
   3   5  13       10.67        9.91      1.48 o
   4   5  13       12.46       16.57      2.21 o
   5   5  13        0.72        1.04      1.30 o
   1   6  13        2.01        1.45      1.24 o
   2   6  13       36.64       41.36      6.24 o
   3   6  13        3.36        5.87      2.18 o
   4   6  13        1.00        1.85      2.29 o
  -1  -4  14        2.99        3.78      1.33 o
   0  -4  14        0.95        1.21      1.11 o
   1  -4  14       20.58       18.04      5.88 o
   2  -4  14        0.62        0.26      1.23 o
  -2  -3  14        0.53        0.10      1.02 o
  -1  -3  14        0.95        1.62      1.05 o
   0  -3  14       11.70       10.33      1.67 o
   1  -3  14        0.03        0.57      0.99 o
   2  -3  14       26.80       26.02      3.65 o
   3  -3  14        2.43       -0.13      1.21 o
  -2  -2  14       11.13       11.64      1.79 o
  -1  -2  14       18.64       19.45      2.18 o
   0  -2  14        7.11        4.86      1.31 o
   1  -2  14       14.20       18.51      2.89 o
   2  -2  14       28.59       28.23      2.45 o
   3  -2  14        0.03       -0.82      1.36 o
   4  -2  14        0.15       -0.24      1.11 o
  -3  -1  14        0.14       -0.75      1.01 o
  -2  -1  14        6.56        5.14      1.37 o
  -1  -1  14        0.26       -0.48      0.89 o
   0  -1  14       27.76       30.39      2.41 o
   1  -1  14       45.07       49.40      2.69 o
   2  -1  14        4.36        4.71      1.58 o
   3  -1  14       58.79       68.63      6.07 o
   4  -1  14        0.29        0.19      1.00 o
  -3   0  14       10.90       11.10      2.29 o
  -2   0  14        2.67        3.17      1.22 o
  -1   0  14       24.17       25.14      2.35 o
   0   0  14       34.28       36.66      2.42 o
   1   0  14        0.00        0.40      1.09 o
   2   0  14       88.06       94.59      4.51 o
   3   0  14       26.30       29.28      2.55 o
   4   0  14        0.02       -0.75      0.75 o
   5   0  14        3.80        1.92      1.17 o
  -2   1  14        0.13        0.37      0.99 o
  -1   1  14       16.62       15.82      1.92 o
   0   1  14       12.48       11.87      2.08 o
   1   1  14       30.35       27.28      2.96 o
   2   1  14       55.63       58.42      3.62 o
   3   1  14        1.82        2.53      1.22 o
   4   1  14       68.63       72.23      2.57 o
   5   1  14        0.18       -0.10      0.79 o
  -2   2  14       23.72       22.91      2.40 o
  -1   2  14        0.00        0.04      1.08 o
   0   2  14       42.69       46.36      3.35 o
   1   2  14       23.42       26.96      2.96 o
   2   2  14        0.02       -0.71      0.94 o
   3   2  14       64.79       67.04      3.24 o
   4   2  14       31.44       36.05      1.96 o
   5   2  14        0.03       -0.27      0.77 o
  -1   3  14       12.21       13.53      2.37 o
   0   3  14        6.78        4.59      1.61 o
   1   3  14       35.94       42.59      3.36 o
   2   3  14        6.56        4.13      1.31 o
   3   3  14       31.18       34.52      4.50 o
   4   3  14        1.25        1.59      0.86 o
   5   3  14       17.44       17.37      1.72 o
  -1   4  14       30.60       33.52      4.36 o
   0   4  14        0.47       -0.21      1.11 o
   1   4  14       63.19       72.35      4.15 o
   2   4  14        9.70        8.23      1.67 o
   3   4  14        6.82        6.74      1.59 o
   4   4  14        9.86       10.61      1.59 o
   1   5  14        2.72        2.73      1.93 o
   2   5  14        8.18        8.74      1.79 o
   3   5  14       10.47        6.77      1.73 o
   0  -3  15       18.87       19.91      2.30 o
   1  -3  15        1.36        2.65      1.21 o
   2  -3  15       13.79       13.65      2.44 o
  -1  -2  15        8.48        7.19      1.60 o
   0  -2  15        0.18        1.23      1.42 o
   1  -2  15       26.17       28.38      2.58 o
   2  -2  15       15.53       20.09      2.75 o
   3  -2  15        0.35        0.22      1.80 o
  -1  -1  15        4.97        6.07      1.50 o
   0  -1  15        3.18        1.53      1.09 o
   1  -1  15       31.39       32.93      6.02 o
   2  -1  15        0.24        0.84      1.27 o
   3  -1  15       22.12       20.25      2.79 o
  -1   0  15       18.59       24.23      2.43 o
   0   0  15       17.43       20.43      3.49 o
   1   0  15        0.08        0.46      1.16 o
   2   0  15       17.52       16.60      2.54 o
   3   0  15       34.73       37.34      3.14 o
   4   0  15        0.51        0.13      1.13 o
  -1   1  15        7.46       10.41      2.20 o
   0   1  15        4.92        6.27      1.81 o
   1   1  15        5.40        4.81      1.65 o
   2   1  15       25.59       25.41      2.99 o
   3   1  15        1.61        0.97      1.09 o
   4   1  15        4.64        3.40      1.45 o
  -1   2  15        1.31        1.03      1.40 o
   0   2  15       38.94       41.22      3.33 o
   1   2  15       35.70       39.79      5.39 o
   2   2  15       12.22        9.72      2.10 o
   3   2  15        4.82        4.51      1.41 o
   4   2  15       14.23       16.00      2.19 o
   0   3  15       16.73       20.96      2.91 o
   1   3  15        0.98        2.40      1.48 o
   2   3  15       41.46       40.15      2.85 o
   3   3  15        5.33        5.02      1.54 o
   4   3  15        5.91        4.17      1.74 o
   1   4  15       20.94       21.47      2.92 o
   2   4  15       48.08       50.05      3.16 o
   3   4  15       13.56       12.83      2.40 o
   1   0  16       10.87       10.94      2.33 o
   2   0  16        2.39        2.79      1.55 o
   1   1  16       62.36       64.90      6.43 o
   2   1  16        0.44       -0.38      1.20 o
 
